# Supplementary material for: 2,2′-Diamino-N,N′-(o-phenyl­ene)di­benz­amide
Source: Acta Crystallogr Sect E Struct Rep Online. 2009 Mar 25;65(Pt 4):o850. doi: 10.1107/S1600536809009283 (PMC2968993; doi:10.1107/S1600536809009283)
Supplement: Supplementary file 2 [file e-65-0o850-Isup2.hkl]

# 
# h,k,l, Fc-squared, Fo-squared, sigma(Fo-squared) and status flag 
# 
data_I
_shelx_title '                                ln441 P21/n (14) sir97' 
_shelx_refln_list_code          4 
_shelx_F_calc_maximum      203.77 
_exptl_crystal_F_000       728.00 
_reflns_d_resolution_high  0.7705 
 
loop_ 
 _symmetry_equiv_pos_as_xyz 
 'x, y, z' 
 '-x+1/2, y+1/2, -z+1/2' 
 '-x, -y, -z' 
 'x-1/2, -y-1/2, z-1/2' 
 
_cell_length_a     8.7464 
_cell_length_b    14.4308 
_cell_length_c    13.6161 
_cell_angle_alpha  90.000 
_cell_angle_beta   97.291 
_cell_angle_gamma  90.000 
 
_shelx_F_squared_multiplier     1.000 
 
loop_ 
 _refln_index_h 
 _refln_index_k 
 _refln_index_l 
 _refln_F_squared_calc 
 _refln_F_squared_meas 
 _refln_F_squared_sigma 
 _refln_observed_status 
   2   0   0     1355.98     1242.67     26.05 o 
   4   0   0       15.67       22.55      3.01 o 
   6   0   0      242.06      263.41     15.05 o 
   8   0   0      504.64      567.86     52.72 o 
  10   0   0        0.47      -13.53     13.53 o 
   2   1   0      128.10      115.69      3.01 o 
   3   1   0      612.39      607.84     10.53 o 
   4   1   0     1135.00     1142.92     19.20 o 
   5   1   0      207.58      202.68      6.77 o 
   6   1   0        0.45        2.00      1.34 o 
   7   1   0      377.22      390.33     14.79 o 
   8   1   0      256.52      262.93     20.96 o 
   9   1   0        4.79        0.68      7.52 o 
  10   1   0        1.29        0.58      6.85 o 
  11   1   0       16.27       33.26     14.28 o 
   1   2   0     4436.14     4047.19     52.05 o 
   2   2   0      425.32      389.13      5.80 o 
   3   2   0      245.01      208.25      5.27 o 
   4   2   0     3123.32     3341.97     43.73 o 
   5   2   0      141.69      141.04      3.87 o 
   6   2   0        8.03        8.72      1.34 o 
   7   2   0       28.75       25.65      2.13 o 
   8   2   0      162.98      181.44     10.83 o 
   9   2   0       41.36       36.84      9.57 o 
  10   2   0       16.43       23.20     11.12 o 
  11   2   0        9.68        1.09     11.55 o 
   1   3   0     5594.86     5467.42     77.47 o 
   2   3   0      527.35      477.17      8.35 o 
   3   3   0      285.01      284.35      5.02 o 
   4   3   0     5717.23     6144.88     77.87 o 
   5   3   0        0.18        0.50      1.50 o 
   6   3   0       91.35       98.96      4.70 o 
   7   3   0        4.30        4.51      3.01 o 
   8   3   0      526.27      636.12     31.75 o 
   9   3   0        3.02       -1.88      3.76 o 
  10   3   0        9.74        1.79      8.31 o 
  11   3   0        3.10        4.75     27.06 o 
   0   4   0      399.63      404.85     11.75 o 
   1   4   0     4770.68     4523.64     66.37 o 
   2   4   0     2306.30     2340.84     33.15 o 
   3   4   0     1581.43     1573.18     23.34 o 
   4   4   0      639.46      660.15     10.28 o 
   5   4   0      309.42      323.89     10.02 o 
   6   4   0       25.72       27.01      3.01 o 
   7   4   0        7.31        9.62      2.50 o 
   8   4   0      174.99      181.09     14.50 o 
   9   4   0        0.01       -2.58      3.61 o 
  10   4   0        9.31        5.60     15.03 o 
  11   4   0       25.47       26.46     17.51 o 
   1   5   0     1770.82     1675.53     29.16 o 
   2   5   0      275.29      240.46      5.79 o 
   3   5   0      115.87      131.69      5.01 o 
   4   5   0      723.18      782.97     14.85 o 
   5   5   0       10.34       12.03      1.43 o 
   6   5   0        1.74        0.50      1.50 o 
   7   5   0       71.35       64.66      3.87 o 
   8   5   0      204.07      179.99     13.35 o 
   9   5   0        1.49        4.08      3.61 o 
  10   5   0        0.00      -25.56     25.56 o 
   0   6   0     6118.14     6285.16    137.99 o 
   1   6   0      932.64      932.79     18.20 o 
   2   6   0      602.63      606.35     14.34 o 
   3   6   0     1645.20     1784.04     31.18 o 
   4   6   0      670.41      735.50     23.29 o 
   5   6   0       42.59       38.58      4.03 o 
   6   6   0      118.02      115.13      6.57 o 
   7   6   0       17.44       13.53      2.69 o 
   8   6   0      121.67      113.66      9.09 o 
   9   6   0       11.73        7.73      5.58 o 
  10   6   0        9.29       -4.51     13.53 o 
   1   7   0       44.15       39.98      4.25 o 
   2   7   0        9.86        3.61      2.50 o 
   3   7   0       95.26       96.20      5.01 o 
   4   7   0      101.79       93.51     11.28 o 
   5   7   0       16.00       12.58      2.79 o 
   6   7   0        0.07        1.00      3.01 o 
   7   7   0      131.88      117.79      7.92 o 
   8   7   0       11.01       10.15      3.87 o 
   9   7   0        3.77        2.00      7.52 o 
  10   7   0        3.57      -21.05     21.05 o 
   0   8   0     1806.50     2015.39     52.66 o 
   1   8   0       34.15       24.44      4.25 o 
   2   8   0        2.80        1.20      2.50 o 
   3   8   0      842.23      893.51     33.37 o 
   4   8   0      531.62      556.70     20.91 o 
   5   8   0       20.18       14.53      8.27 o 
   6   8   0       11.84        6.20      3.87 o 
   7   8   0      124.85      114.55     10.89 o 
   8   8   0       16.49       18.60      5.38 o 
   9   8   0        4.28        4.73     13.53 o 
  10   8   0        1.22       -7.52     16.54 o 
   1   9   0       11.67       14.28      6.77 o 
   2   9   0       11.71       15.64      3.61 o 
   3   9   0      266.54      297.04     14.11 o 
   4   9   0     1663.37     1828.30     65.25 o 
   5   9   0       23.69       18.30      5.26 o 
   6   9   0        6.06        2.26      3.87 o 
   7   9   0       13.32       14.35      5.22 o 
   8   9   0       46.66       47.38     12.73 o 
   9   9   0        0.04      -21.05     21.05 o 
   0  10   0      949.61     1065.48     56.06 o 
   1  10   0      192.57      202.47     11.70 o 
   2  10   0       57.72       58.43      5.01 o 
   3  10   0      119.85      113.38      8.31 o 
   4  10   0        0.11       -3.61      3.61 o 
   5  10   0        0.94        5.07      5.26 o 
   6  10   0       49.97       34.62     18.04 o 
   7  10   0        0.72        4.78      5.22 o 
   8  10   0        0.05      -11.24     11.24 o 
   9  10   0        0.37       -0.42     11.79 o 
   1  11   0        8.99       15.79      5.32 o 
   2  11   0      198.23      212.27     11.56 o 
   3  11   0       53.19       51.83      7.52 o 
   4  11   0      825.17      933.34     45.29 o 
   5  11   0      231.16      207.55     12.52 o 
   6  11   0       54.22       41.32      7.92 o 
   7  11   0       26.41       20.86      7.74 o 
   8  11   0       16.25        4.95     14.28 o 
   9  11   0        1.15        9.06     39.84 o 
   0  12   0      702.49      767.46     47.36 o 
   1  12   0       11.31       17.29      6.77 o 
   2  12   0        0.30       -0.50      4.03 o 
   3  12   0        0.60        9.02      2.79 o 
   4  12   0       91.63       78.97      8.62 o 
   5  12   0       51.24       53.19      7.51 o 
   6  12   0       87.53      100.76     14.65 o 
   7  12   0        2.93        9.67      9.64 o 
   8  12   0        0.31        4.67     13.88 o 
   1  13   0       59.45       41.27     10.53 o 
   2  13   0       75.19       72.31      7.52 o 
   3  13   0       10.96       12.03      4.03 o 
   4  13   0       23.01       22.67      6.37 o 
   5  13   0      101.36       97.87     15.17 o 
   6  13   0       25.57        2.51     23.30 o 
   7  13   0        0.05       -3.04     30.82 o 
   8  13   0       19.55        9.36     14.09 o 
   0  14   0        2.61       -3.07     12.19 o 
   1  14   0       10.46       19.37      8.62 o 
   2  14   0       11.95        5.09      6.37 o 
   3  14   0       19.13       13.42     10.52 o 
   4  14   0       43.64       41.79     21.80 o 
   5  14   0        3.23       -8.62      8.62 o 
   6  14   0      112.27      109.97     44.79 o 
   7  14   0       33.58       38.59     19.55 o 
   1  15   0      111.01      129.15     21.64 o 
   2  15   0        6.40        7.52     10.52 o 
   3  15   0        4.21        2.15      9.02 o 
   4  15   0        1.35       14.89     10.24 o 
   5  15   0       38.36       24.70     16.39 o 
   6  15   0       37.47       33.52     21.49 o 
   0  16   0       18.55       11.78     12.23 o 
   1  16   0        0.01       -1.41      7.92 o 
   2  16   0       21.26        0.09      6.84 o 
   3  16   0        0.08        2.59     17.76 o 
   4  16   0        5.71      -14.43     14.43 o 
   5  16   0        0.38        7.95     21.05 o 
   1  17   0        0.25       -0.87      9.09 o 
   2  17   0       51.34       61.78     24.97 o 
   3  17   0        0.82        3.56     14.31 o 
   4  17   0       17.96       36.61     24.06 o 
   0  18   0       36.31       39.53     34.44 o 
   1  18   0        2.40        1.66     14.74 o 
   2  18   0        1.55       26.60     33.83 o 
   3  18   0        0.31        3.01     14.88 o 
 -11   0   1        0.38       34.58     18.04 o 
  -9   0   1        1.44       -9.02      9.02 o 
  -7   0   1       21.62        4.51      6.01 o 
  -5   0   1      682.38      715.47     25.66 o 
  -3   0   1     2002.09     1772.59     82.73 o 
   3   0   1        0.11        1.50      1.50 o 
   5   0   1       52.36       48.12      4.51 o 
   7   0   1     3435.46     3815.27    195.19 o 
   9   0   1        0.05       -6.01     10.52 o 
  11   0   1       11.65        3.01     16.54 o 
 -11   1   1        2.74       -1.09      8.88 o 
 -10   1   1       50.17       55.58     14.32 o 
  -9   1   1        0.12       -5.32      5.32 o 
  -8   1   1      218.40      254.30     15.96 o 
  -7   1   1      100.59      111.41      8.99 o 
  -6   1   1        7.61       10.74      7.52 o 
  -5   1   1      826.76      872.38     16.69 o 
  -4   1   1       26.15       28.00      2.26 o 
  -3   1   1       14.79       15.82      1.06 o 
  -2   1   1      261.41      258.00      4.27 o 
   1   1   1     4048.24     3571.94     51.31 o 
   2   1   1      887.91      776.05     12.33 o 
   3   1   1      134.67      146.40      3.76 o 
   4   1   1       61.70       69.19      3.19 o 
   5   1   1      144.58      153.49      5.32 o 
   6   1   1        0.31        1.50      2.13 o 
   7   1   1       43.33       52.15      4.25 o 
   8   1   1      151.67      151.30      8.31 o 
   9   1   1      136.00      169.39     20.56 o 
  10   1   1        3.58       -0.62     10.52 o 
  11   1   1        0.39       -9.75     37.59 o 
 -11   2   1        0.05       18.84     20.30 o 
 -10   2   1        1.30        0.00      6.38 o 
  -9   2   1      198.30      216.85     27.41 o 
  -8   2   1       23.15       20.23      5.78 o 
  -7   2   1      129.53      136.89      7.92 o 
  -6   2   1       52.08       52.13      3.61 o 
  -5   2   1      317.84      336.38      6.13 o 
  -4   2   1     2605.09     2672.32     36.39 o 
  -3   2   1      184.50      194.03      3.76 o 
  -2   2   1    15060.43    15061.17    164.65 o 
  -1   2   1     2680.51     2339.30     30.01 o 
   0   2   1      583.78      501.36     10.13 o 
   1   2   1     1663.64     1461.22     21.51 o 
   2   2   1     1014.53      905.97     12.77 o 
   3   2   1        0.52        0.00      1.06 o 
   4   2   1       16.45       15.82      2.13 o 
   5   2   1        6.88       11.33      2.13 o 
   6   2   1        4.77        6.01      2.13 o 
   7   2   1      271.24      273.66     16.56 o 
   8   2   1       82.50       85.43      5.78 o 
   9   2   1       19.65       18.77      6.01 o 
  10   2   1        4.69        2.51      7.92 o 
  11   2   1       25.08       23.17     14.74 o 
 -11   3   1        9.39        2.68     12.19 o 
 -10   3   1       62.93       54.91     23.31 o 
  -9   3   1      186.38      209.81     27.11 o 
  -8   3   1        8.15        7.73      2.79 o 
  -7   3   1      153.64      154.78      8.31 o 
  -6   3   1       45.03       44.28      2.69 o 
  -5   3   1      576.19      578.18     18.10 o 
  -4   3   1      255.23      271.35      5.78 o 
  -3   3   1        6.92        8.34      1.06 o 
  -2   3   1     2280.25     2157.63     24.96 o 
  -1   3   1    19917.64    21167.53    286.84 o 
   0   3   1      628.60      538.39     10.15 o 
   1   3   1      999.44      875.19     13.87 o 
   2   3   1      249.67      222.27      6.03 o 
   3   3   1     3167.14     3108.01     77.81 o 
   4   3   1      419.13      435.84      9.01 o 
   5   3   1      152.03      142.96      6.38 o 
   6   3   1       44.16       43.50      5.26 o 
   7   3   1       22.75       28.32      3.76 o 
   8   3   1      136.07      140.15      9.02 o 
   9   3   1       10.45       13.20      4.70 o 
  10   3   1        2.08        9.52      9.39 o 
  11   3   1       54.32       71.99     27.82 o 
 -11   4   1        3.20       -4.60     16.91 o 
 -10   4   1       22.97       33.86     15.39 o 
  -9   4   1       66.49       73.00     11.61 o 
  -8   4   1        0.00        0.64      6.77 o 
  -7   4   1      109.84      109.22      5.22 o 
  -6   4   1      274.49      298.43     10.49 o 
  -5   4   1      439.40      438.90     13.37 o 
  -4   4   1      254.22      280.16      6.78 o 
  -3   4   1     1011.04     1078.25     14.88 o 
  -2   4   1     2450.46     2276.10     31.46 o 
  -1   4   1     1236.05     1143.61     18.83 o 
   0   4   1      173.48      162.36      8.29 o 
   1   4   1     5302.92     5154.80     79.57 o 
   2   4   1      836.88      898.19     23.48 o 
   3   4   1       63.56       67.29      2.79 o 
   4   4   1      891.59      977.37     15.87 o 
   5   4   1       58.39       64.13      3.61 o 
   6   4   1        4.80        3.31      2.50 o 
   7   4   1        5.03        7.52      2.69 o 
   8   4   1       50.01       47.58      5.26 o 
   9   4   1      134.66      145.13     16.83 o 
  10   4   1       88.24      113.08     40.37 o 
 -10   5   1        0.02      -13.88     13.88 o 
  -9   5   1       12.46       12.94     12.03 o 
  -8   5   1       44.15       35.58      4.03 o 
  -7   5   1       44.73       43.61      3.87 o 
  -6   5   1        2.56       -1.80      2.50 o 
  -5   5   1      174.41      187.42      9.03 o 
  -4   5   1      256.91      257.21      9.79 o 
  -3   5   1     2974.01     3089.90     41.24 o 
  -2   5   1     6036.23     6034.47     79.29 o 
  -1   5   1     1470.07     1385.25     26.24 o 
   0   5   1     1589.93     1494.05     26.41 o 
   1   5   1      226.25      208.78      5.79 o 
   2   5   1     2282.18     2271.43     35.04 o 
   3   5   1     1853.74     1947.09     28.78 o 
   4   5   1       13.88       13.23      1.50 o 
   5   5   1       23.36       24.12      2.50 o 
   6   5   1        1.39        1.50      3.76 o 
   7   5   1       33.72       23.09      5.26 o 
   8   5   1       18.29       18.36      2.69 o 
   9   5   1       23.19       22.21      6.37 o 
  10   5   1        0.63       -4.51     13.53 o 
 -10   6   1        0.24        6.12     19.54 o 
  -9   6   1       32.14       15.41      8.56 o 
  -8   6   1        4.02        7.89      6.77 o 
  -7   6   1       92.87       76.30      5.59 o 
  -6   6   1       94.14       91.79      6.77 o 
  -5   6   1      615.66      626.77     19.80 o 
  -4   6   1        7.17        2.41      2.50 o 
  -3   6   1      937.64      864.51     14.86 o 
  -2   6   1      141.55      131.85      4.70 o 
  -1   6   1        4.76        9.02      3.19 o 
   0   6   1       25.67       26.66      6.77 o 
   1   6   1      315.11      313.12      7.94 o 
   2   6   1      199.48      214.79      6.13 o 
   3   6   1      200.21      223.72      6.38 o 
   4   6   1       79.58       67.45      4.15 o 
   5   6   1       95.49       96.96      9.02 o 
   6   6   1       17.66       26.00      4.51 o 
   7   6   1      109.92       96.68      5.59 o 
   8   6   1       16.08        7.09      4.51 o 
   9   6   1        0.00        2.19      5.22 o 
  10   6   1       25.06       34.58     25.56 o 
 -10   7   1       36.66       23.83     21.98 o 
  -9   7   1        9.46        0.00      7.52 o 
  -8   7   1        1.26       -0.50      9.77 o 
  -7   7   1       57.13       49.49     15.79 o 
  -6   7   1      151.59      163.09      8.07 o 
  -5   7   1       32.20       24.43      3.76 o 
  -4   7   1      344.52      347.02     13.65 o 
  -3   7   1        5.27        3.76      3.76 o 
  -2   7   1     2387.86     2519.66     38.19 o 
  -1   7   1       66.78       71.05      4.70 o 
   0   7   1      298.31      316.12     12.80 o 
   1   7   1       57.93       49.83      4.70 o 
   2   7   1     1890.49     1976.44     35.44 o 
   3   7   1      349.92      347.19     12.53 o 
   4   7   1       60.68       62.83      5.22 o 
   5   7   1        0.08        0.86      2.79 o 
   6   7   1       20.98       14.13      6.01 o 
   7   7   1       38.25       24.32     13.53 o 
   8   7   1       18.26       16.68      5.00 o 
   9   7   1        2.06        6.51      6.72 o 
  10   7   1        1.29        3.01     19.54 o 
 -10   8   1        4.14       11.21     19.54 o 
  -9   8   1        0.45      -15.03     15.03 o 
  -8   8   1        7.83       14.46      5.50 o 
  -7   8   1       84.79       55.03      7.02 o 
  -6   8   1       38.94       30.80      4.51 o 
  -5   8   1       38.21       32.89      3.87 o 
  -4   8   1      128.12      132.53      7.51 o 
  -3   8   1      470.30      461.82     15.88 o 
  -2   8   1        3.70       -1.50      2.50 o 
  -1   8   1       20.02        5.26      6.77 o 
   0   8   1       73.95       61.00      5.32 o 
   1   8   1     1466.33     1469.12     28.81 o 
   2   8   1        5.27        3.31      6.01 o 
   3   8   1      175.80      183.58      8.89 o 
   4   8   1       10.71        9.61     10.52 o 
   5   8   1        1.74        1.50      2.69 o 
   6   8   1       53.94       46.25      5.22 o 
   7   8   1      451.06      432.11     34.16 o 
   8   8   1       58.57       65.61     10.01 o 
   9   8   1        4.22        6.41     11.28 o 
  10   8   1        0.70       34.58     21.05 o 
  -9   9   1        7.91       -1.50     18.04 o 
  -8   9   1        0.01       -8.27      8.27 o 
  -7   9   1       10.23        9.99      8.27 o 
  -6   9   1        0.64        2.00      6.01 o 
  -5   9   1      104.17      114.28     15.04 o 
  -4   9   1      294.82      278.82     26.34 o 
  -3   9   1       11.42       10.15      1.50 o 
  -2   9   1      178.47      177.37     13.54 o 
  -1   9   1     1481.42     1636.24     58.38 o 
   0   9   1       40.24       42.87      5.32 o 
   1   9   1      137.64      135.87      7.93 o 
   2   9   1       69.20       66.64      5.01 o 
   3   9   1       56.14       41.08      5.00 o 
   4   9   1      119.31      119.87      7.52 o 
   5   9   1        4.97       -2.51      4.03 o 
   6   9   1       17.46        4.51      6.77 o 
   7   9   1        7.04        2.19      5.22 o 
   8   9   1       12.56        8.05      7.52 o 
   9   9   1        0.73       -7.11     11.12 o 
  -9  10   1       11.04        7.52     31.57 o 
  -8  10   1        4.80       -1.27      7.08 o 
  -7  10   1        0.26        2.08      6.77 o 
  -6  10   1      157.93      138.19     16.55 o 
  -5  10   1       90.07       93.52     18.05 o 
  -4  10   1        0.00       -3.87      3.87 o 
  -3  10   1      958.55     1027.40     33.31 o 
  -2  10   1       29.15       32.07      4.70 o 
  -1  10   1      558.10      566.06     23.45 o 
   0  10   1       56.74       59.00      6.38 o 
   1  10   1       84.85       77.52      7.44 o 
   2  10   1        7.38        7.73      3.01 o 
   3  10   1       40.47       40.38      5.78 o 
   4  10   1      208.80      212.21     18.81 o 
   5  10   1       54.07       44.39      6.57 o 
   6  10   1        2.98        4.01      5.38 o 
   7  10   1        0.01        6.36      5.50 o 
   8  10   1       32.34       41.09     21.80 o 
   9  10   1        5.04       22.18     13.53 o 
  -9  11   1       15.80       90.21     46.61 o 
  -8  11   1        2.70       12.59     11.60 o 
  -7  11   1        1.29      -10.52     10.52 o 
  -6  11   1        0.07       -2.20      4.32 o 
  -5  11   1        6.42        8.72      5.00 o 
  -4  11   1      617.87      618.87     31.76 o 
  -3  11   1       41.51       45.81      5.26 o 
  -2  11   1       43.17       49.16      5.32 o 
  -1  11   1       18.71        9.02      5.32 o 
   0  11   1      147.87      149.03     10.48 o 
   1  11   1        0.15        0.00      4.03 o 
   2  11   1      151.97      143.97      9.78 o 
   3  11   1     1445.56     1579.85     57.48 o 
   4  11   1        6.68        4.78      5.22 o 
   5  11   1        3.55       -4.15      4.15 o 
   6  11   1       35.97       32.70     17.29 o 
   7  11   1        1.17       -1.50      6.72 o 
   8  11   1        3.91       -7.89     11.60 o 
   9  11   1       42.29       12.03     30.07 o 
  -8  12   1        0.72       -5.39     14.28 o 
  -7  12   1        1.76       15.32     10.24 o 
  -6  12   1       36.77       21.33     12.78 o 
  -5  12   1      599.53      666.60     56.90 o 
  -4  12   1      106.00       93.32      8.62 o 
  -3  12   1      298.48      302.96     15.86 o 
  -2  12   1        0.67       -4.25      4.25 o 
  -1  12   1        4.33        3.76      6.12 o 
   0  12   1       18.68       15.45      5.78 o 
   1  12   1        3.53        2.07      5.26 o 
   2  12   1       73.43       68.26      6.85 o 
   3  12   1     1026.96     1140.05     49.62 o 
   4  12   1      218.81      234.54     20.28 o 
   5  12   1       63.21       66.16      9.27 o 
   6  12   1        0.00        3.01      6.72 o 
   7  12   1       33.70       21.40     14.31 o 
   8  12   1        0.35       -2.29     11.79 o 
  -8  13   1       11.62       18.28     27.06 o 
  -7  13   1        1.99       -4.25     11.38 o 
  -6  13   1        0.14       -9.09      9.09 o 
  -5  13   1       93.45      100.82     17.25 o 
  -4  13   1      292.24      307.79     29.99 o 
  -3  13   1        4.81        1.50      3.01 o 
  -2  13   1      137.31      133.87     10.64 o 
  -1  13   1       59.26       55.92     18.80 o 
   0  13   1       70.12       47.23     12.78 o 
   1  13   1      112.23      113.53     17.30 o 
   2  13   1        0.29        1.80      9.02 o 
   3  13   1       23.78       15.56      3.87 o 
   4  13   1       26.25       14.23      9.02 o 
   5  13   1      222.84      253.23     33.40 o 
   6  13   1        1.46       19.67     12.23 o 
   7  13   1       44.51       39.09     22.82 o 
   8  13   1        8.34      -10.41     19.12 o 
  -7  14   1        1.88       -7.52     16.54 o 
  -6  14   1        1.64       12.84     12.62 o 
  -5  14   1       96.73      103.43     26.68 o 
  -4  14   1       72.38       68.58     14.74 o 
  -3  14   1       37.07       35.51      6.72 o 
  -2  14   1       19.84       17.51      6.57 o 
  -1  14   1       48.58       52.22     11.13 o 
   0  14   1       32.52       29.90      9.39 o 
   1  14   1       65.90       67.61     11.92 o 
   2  14   1       61.54       80.89     13.01 o 
   3  14   1      138.16      112.40     15.85 o 
   4  14   1       54.67       45.07     10.44 o 
   5  14   1       69.72       61.03     17.25 o 
   6  14   1       63.97       68.42     30.59 o 
   7  14   1       29.06       36.35     16.62 o 
  -6  15   1        2.08       -1.50     13.45 o 
  -5  15   1       10.87       -8.88     11.13 o 
  -4  15   1       33.47       28.68     12.75 o 
  -3  15   1        0.15        2.79      7.52 o 
  -2  15   1       24.37       16.31      6.37 o 
  -1  15   1      250.23      243.22     40.05 o 
   0  15   1        9.51       11.83     10.61 o 
   1  15   1       26.39       40.37     11.38 o 
   2  15   1        2.41       -2.63     10.52 o 
   3  15   1      125.23      119.16     26.98 o 
   4  15   1        0.42        5.09      8.88 o 
   5  15   1        6.79        3.95     27.06 o 
   6  15   1        0.63       11.34     16.54 o 
  -5  16   1        5.61        1.41     16.54 o 
  -4  16   1        3.18       32.28     19.05 o 
  -3  16   1        8.74        2.07     15.79 o 
  -2  16   1        9.74        9.52      8.07 o 
  -1  16   1       10.49       15.21      8.62 o 
   0  16   1       42.33       13.01     12.19 o 
   1  16   1        9.27        1.90      9.09 o 
   2  16   1       20.64       29.32     11.69 o 
   3  16   1        0.59       -6.90     15.79 o 
   4  16   1       23.23       11.88     24.06 o 
   5  16   1        6.08       10.62     18.79 o 
  -4  17   1        0.02       25.20     15.39 o 
  -3  17   1       12.21       17.04     15.84 o 
  -2  17   1        3.16       -2.04     13.14 o 
  -1  17   1       63.60       39.38     19.55 o 
   0  17   1        1.35        0.14     10.52 o 
   1  17   1       17.51        5.30      9.73 o 
   2  17   1       18.11        0.52     13.30 o 
   3  17   1       63.69       48.45     29.14 o 
   4  17   1       51.28       26.56     20.17 o 
  -3  18   1        6.13        6.18     48.11 o 
  -2  18   1       51.84       96.23     27.07 o 
  -1  18   1       12.15       19.96     20.30 o 
   0  18   1        0.09       -6.01     19.54 o 
   1  18   1        1.35       -1.77     17.24 o 
   2  18   1        0.02      -16.13     16.13 o 
 -10   0   2       55.42       57.14     21.05 o 
  -8   0   2      845.02      927.56     67.87 o 
  -6   0   2     2879.92     3055.21    147.88 o 
  -4   0   2     2086.03     2024.54     56.45 o 
  -2   0   2     3183.95     2914.28     53.16 o 
   2   0   2      504.05      495.95     10.58 o 
   4   0   2        2.36        0.00      3.01 o 
   6   0   2       82.84       88.74      7.52 o 
   8   0   2       27.46       24.06      6.01 o 
  10   0   2       13.31       16.54     18.04 o 
 -11   1   2        3.22        6.41     11.92 o 
 -10   1   2       29.35       38.34     11.69 o 
  -9   1   2       32.97       21.80      6.38 o 
  -8   1   2       20.18       24.68     11.28 o 
  -7   1   2       12.74       12.33      7.52 o 
  -6   1   2        3.06        1.93      3.61 o 
  -5   1   2      235.63      222.86      9.03 o 
  -4   1   2     2714.31     2597.29     43.29 o 
  -3   1   2      733.67      656.84     10.70 o 
  -2   1   2     1399.92     1257.14     18.00 o 
  -1   1   2      105.22       99.43      2.13 o 
   0   1   2       41.03       39.76      1.50 o 
   1   1   2     6757.34     6464.92    141.47 o 
   2   1   2      430.07      434.19      9.06 o 
   3   1   2      949.13      909.36     14.43 o 
   4   1   2      202.22      186.00      5.32 o 
   5   1   2       78.87       85.73      4.70 o 
   6   1   2      283.19      277.80     10.64 o 
   7   1   2      606.57      676.35     25.96 o 
   8   1   2      265.79      295.86     15.96 o 
   9   1   2        1.36        0.94      5.26 o 
  10   1   2       23.23       35.62     15.17 o 
  11   1   2       19.90       48.11     18.07 o 
 -11   2   2        1.34        2.83     13.34 o 
 -10   2   2       47.42       52.41     14.43 o 
  -9   2   2       33.44       21.28      6.85 o 
  -8   2   2      198.57      190.04     13.27 o 
  -7   2   2      286.95      274.76     13.84 o 
  -6   2   2        1.69       -0.38      1.43 o 
  -5   2   2       71.16       77.21      5.26 o 
  -4   2   2      267.15      280.57     16.57 o 
  -3   2   2      245.41      226.00      4.26 o 
  -2   2   2     3493.60     3251.98     41.96 o 
  -1   2   2     3522.35     3320.75     41.32 o 
   0   2   2    10584.24    10266.28    156.84 o 
   1   2   2     1402.77     1375.63     20.58 o 
   2   2   2      239.88      212.50      4.71 o 
   3   2   2      102.46       94.82      3.19 o 
   4   2   2       13.83       11.73      2.26 o 
   5   2   2        0.90        0.00      2.13 o 
   6   2   2      144.01      137.74      6.85 o 
   7   2   2       15.42       17.32      3.19 o 
   8   2   2      116.71      130.63     11.70 o 
   9   2   2        1.98        0.56      3.87 o 
  10   2   2        8.41        3.01      9.57 o 
 -11   3   2        0.69       10.52     18.04 o 
 -10   3   2       32.95       39.28     19.55 o 
  -9   3   2        0.03        2.71      5.26 o 
  -8   3   2        1.07        2.26      8.27 o 
  -7   3   2      246.09      252.27     11.93 o 
  -6   3   2       15.11       13.26      2.69 o 
  -5   3   2       94.28       90.73      4.15 o 
  -4   3   2       11.83       12.36      1.34 o 
  -3   3   2      479.17      474.12      7.95 o 
  -2   3   2     2792.78     2666.81     32.71 o 
  -1   3   2    15485.21    15816.78    196.22 o 
   0   3   2     2142.26     2020.98     32.76 o 
   1   3   2     2032.07     1804.67     26.61 o 
   2   3   2      153.91      149.53      8.28 o 
   3   3   2      588.78      611.50     11.17 o 
   4   3   2      331.46      328.15      7.23 o 
   5   3   2       24.14       19.55      3.19 o 
   6   3   2       52.12       51.31      4.25 o 
   7   3   2       42.36       38.36      4.25 o 
   8   3   2        5.73        6.01      3.19 o 
   9   3   2        0.08       -0.60      5.00 o 
  10   3   2        0.74        1.69     12.62 o 
 -11   4   2       41.80       40.68     20.30 o 
 -10   4   2      114.79      115.45     32.50 o 
  -9   4   2       76.77       78.10     12.19 o 
  -8   4   2       28.95       27.06      3.61 o 
  -7   4   2      183.24      206.53     10.45 o 
  -6   4   2       69.84       71.33      4.04 o 
  -5   4   2       72.93       77.33      3.87 o 
  -4   4   2      225.54      242.39      5.78 o 
  -3   4   2     1749.44     1802.25     24.69 o 
  -2   4   2      418.50      366.69      6.40 o 
  -1   4   2        3.68        7.17      1.34 o 
   0   4   2      575.42      523.62     11.19 o 
   1   4   2       38.16       49.63      2.50 o 
   2   4   2      620.59      581.70     10.30 o 
   3   4   2      159.37      182.25      5.01 o 
   4   4   2      520.59      524.78     10.86 o 
   5   4   2       60.45       63.99      3.87 o 
   6   4   2       35.49       34.60      3.61 o 
   7   4   2        5.98        7.52      2.50 o 
   8   4   2        2.63        3.01      3.76 o 
   9   4   2       40.28       43.63      9.09 o 
  10   4   2       11.09        9.94     11.92 o 
 -10   5   2       37.14       28.40     14.09 o 
  -9   5   2       11.18       -4.81     12.03 o 
  -8   5   2       43.00       30.07      5.58 o 
  -7   5   2       16.15       18.96      8.27 o 
  -6   5   2       27.28       27.53      6.77 o 
  -5   5   2      318.38      330.12     11.81 o 
  -4   5   2      324.54      379.14     11.30 o 
  -3   5   2       33.26       30.85      2.13 o 
  -2   5   2      167.41      151.72      4.70 o 
  -1   5   2      724.12      660.53     15.88 o 
   0   5   2      126.17      123.71      4.70 o 
   1   5   2      416.01      431.29      9.02 o 
   2   5   2        4.28        6.85      1.06 o 
   3   5   2      876.43      893.47     15.12 o 
   4   5   2        9.74        8.52      2.69 o 
   5   5   2        2.42        1.80      2.50 o 
   6   5   2      139.53      126.00      9.78 o 
   7   5   2        1.61        0.00      5.26 o 
   8   5   2        4.31        1.93      3.61 o 
   9   5   2       36.39       32.09      8.62 o 
  10   5   2       18.43        3.01     13.53 o 
 -10   6   2       89.06      124.07     52.24 o 
  -9   6   2       10.77       12.31      6.84 o 
  -8   6   2       34.72       36.86      4.32 o 
  -7   6   2       32.63       55.11     31.58 o 
  -6   6   2       17.26       22.05      9.02 o 
  -5   6   2       97.68      120.86     11.28 o 
  -4   6   2      143.72      142.64      8.28 o 
  -3   6   2     2289.60     2330.74     33.36 o 
  -2   6   2       76.60       77.48      3.61 o 
  -1   6   2     1197.14     1178.78     19.82 o 
   0   6   2       47.45       61.99      4.51 o 
   1   6   2        7.12        8.81      3.76 o 
   2   6   2      223.20      219.21      5.78 o 
   3   6   2      146.44      151.71      9.03 o 
   4   6   2      183.11      194.60      8.20 o 
   5   6   2       32.84       28.00      3.76 o 
   6   6   2       22.00       20.17      3.01 o 
   7   6   2       51.01       43.38      4.15 o 
   8   6   2        4.41        2.34      2.89 o 
   9   6   2       31.11       32.62      9.88 o 
  10   6   2        0.08       30.07     22.55 o 
 -10   7   2        5.26       -1.85     13.70 o 
  -9   7   2        0.00       -7.97     13.53 o 
  -8   7   2      156.82      144.63     19.08 o 
  -7   7   2       18.10        9.58      5.26 o 
  -6   7   2       67.97       74.74      9.02 o 
  -5   7   2       36.46       34.20      8.27 o 
  -4   7   2      635.96      660.92     22.09 o 
  -3   7   2     1051.94     1088.06     19.25 o 
  -2   7   2        0.00       -2.13      2.13 o 
  -1   7   2       23.28       15.82      3.19 o 
   0   7   2      523.19      521.11     23.38 o 
   1   7   2      271.27      294.25      9.04 o 
   2   7   2       86.45       84.34      4.25 o 
   3   7   2       46.33       52.73      5.26 o 
   4   7   2        6.97        4.01      3.01 o 
   5   7   2        9.44        9.52      4.03 o 
   6   7   2       56.90       54.36      5.50 o 
   7   7   2        8.54        4.30      3.76 o 
   8   7   2        1.16       -0.14      6.01 o 
   9   7   2       53.30       68.31     21.44 o 
  10   7   2       62.43      106.76     19.55 o 
 -10   8   2        0.44        6.01     17.51 o 
  -9   8   2       22.86       16.44     12.34 o 
  -8   8   2      180.93      162.73     22.73 o 
  -7   8   2       99.27       71.90     16.54 o 
  -6   8   2        6.45        4.78      5.22 o 
  -5   8   2       23.01       22.40      2.89 o 
  -4   8   2      118.82      121.44      6.77 o 
  -3   8   2      846.76      844.81     27.76 o 
  -2   8   2      131.14      130.18      6.38 o 
  -1   8   2       53.44       46.05      4.70 o 
   0   8   2      445.76      414.80     12.22 o 
   1   8   2        5.91        6.52      2.69 o 
   2   8   2        2.83       11.03      3.01 o 
   3   8   2      241.90      226.62     12.79 o 
   4   8   2        8.49       10.52      4.03 o 
   5   8   2        3.37       -2.51      4.03 o 
   6   8   2        3.41        4.01      4.03 o 
   7   8   2       13.66        8.19      6.01 o 
   8   8   2       22.72       11.03      6.72 o 
   9   8   2        7.07       12.03     12.44 o 
  -9   9   2        0.98        2.08     17.70 o 
  -8   9   2       20.66       31.13     13.53 o 
  -7   9   2        2.65       -4.01      5.38 o 
  -6   9   2        5.58       11.92      8.27 o 
  -5   9   2       11.37        6.01      3.01 o 
  -4   9   2        0.99        0.00      2.69 o 
  -3   9   2       18.69       17.50      3.61 o 
  -2   9   2      366.03      389.02     14.80 o 
  -1   9   2       53.40       55.64      5.78 o 
   0   9   2     1524.42     1687.57     63.59 o 
   1   9   2       16.53       21.93      3.87 o 
   2   9   2        2.44        4.51      2.69 o 
   3   9   2       19.63       15.38      2.69 o 
   4   9   2        0.04       -2.00      4.03 o 
   5   9   2       40.99       41.42      9.77 o 
   6   9   2       17.84       13.80      5.22 o 
   7   9   2        0.75       10.95      5.58 o 
   8   9   2        0.15        8.52      7.02 o 
   9   9   2        1.03      -10.88     12.73 o 
  -9  10   2       16.24       14.61     30.82 o 
  -8  10   2        4.28        3.13     12.78 o 
  -7  10   2        1.90        4.86      5.50 o 
  -6  10   2       63.64       49.72      8.88 o 
  -5  10   2       32.60       25.78      5.26 o 
  -4  10   2      617.73      649.09     24.62 o 
  -3  10   2       60.92       53.71     11.28 o 
  -2  10   2      482.59      494.58     18.62 o 
  -1  10   2        5.29        6.01      4.70 o 
   0  10   2       27.52       14.28      5.32 o 
   1  10   2      601.69      633.78     25.52 o 
   2  10   2        0.39       -2.69      2.69 o 
   3  10   2      190.78      209.11     21.07 o 
   4  10   2      328.09      316.08     18.82 o 
   5  10   2       10.18       13.67      6.01 o 
   6  10   2        2.10       -0.14      5.22 o 
   7  10   2       26.78       20.95      8.27 o 
   8  10   2        8.51        9.60      8.64 o 
   9  10   2        0.04       -3.61     15.01 o 
  -9  11   2        0.01       15.03     33.08 o 
  -8  11   2       15.28       25.38     13.88 o 
  -7  11   2        6.48       -6.95     10.52 o 
  -6  11   2       51.90       40.08      9.77 o 
  -5  11   2      103.37      101.97      9.42 o 
  -4  11   2     1409.34     1635.99     76.90 o 
  -3  11   2       31.99       29.88      5.26 o 
  -2  11   2       30.35       27.63      4.70 o 
  -1  11   2       50.35       50.12      6.85 o 
   0  11   2      114.99      122.63      9.57 o 
   1  11   2        1.27        3.95      3.87 o 
   2  11   2      176.82      161.74      9.57 o 
   3  11   2      108.94      108.91     15.79 o 
   4  11   2       20.82       22.03      5.00 o 
   5  11   2       62.94       63.00      9.54 o 
   6  11   2       13.89       10.52      6.57 o 
   7  11   2        0.00        1.00      6.72 o 
   8  11   2       23.72       28.95     19.88 o 
  -8  12   2       66.06       84.22     47.33 o 
  -7  12   2        0.82       -9.81      9.81 o 
  -6  12   2       67.32       75.23     11.09 o 
  -5  12   2      164.07      166.06     16.63 o 
  -4  12   2      313.17      317.35     18.06 o 
  -3  12   2       32.90       29.62      5.26 o 
  -2  12   2        0.20        3.84      4.70 o 
  -1  12   2       32.80       19.55      8.27 o 
   0  12   2        3.27        0.75      5.32 o 
   1  12   2       14.12       13.80      6.77 o 
   2  12   2      966.76     1089.72     52.26 o 
   3  12   2       13.56       11.09      3.87 o 
   4  12   2      431.27      491.72     38.08 o 
   5  12   2       32.24       26.31      8.27 o 
   6  12   2        1.63        7.77     11.28 o 
   7  12   2        1.11       -6.01     16.54 o 
   8  12   2        1.39      -17.29     17.29 o 
  -8  13   2        6.22       51.12     33.08 o 
  -7  13   2        1.93       17.01     15.99 o 
  -6  13   2       26.75       44.68     14.77 o 
  -5  13   2       41.36       43.26      9.73 o 
  -4  13   2        2.55        4.51      7.22 o 
  -3  13   2       14.75       10.83      5.00 o 
  -2  13   2       13.53       12.86      6.01 o 
  -1  13   2       14.34        1.73     12.78 o 
   0  13   2        0.17       -2.26      6.38 o 
   1  13   2       35.97       30.67      8.27 o 
   2  13   2        0.86        1.80      5.00 o 
   3  13   2      214.78      207.72     20.73 o 
   4  13   2       59.85       63.94     12.03 o 
   5  13   2        9.19       -0.96     12.03 o 
   6  13   2       10.59       10.02     14.79 o 
   7  13   2       25.55       36.29     21.88 o 
  -7  14   2       46.51       26.21     19.55 o 
  -6  14   2       13.22       10.01     42.10 o 
  -5  14   2        5.92        1.20      7.51 o 
  -4  14   2       63.04       43.41     11.38 o 
  -3  14   2       10.81       12.37      4.32 o 
  -2  14   2       25.99       28.08     12.03 o 
  -1  14   2       42.60       48.16     10.63 o 
   0  14   2       54.20       34.04     11.55 o 
   1  14   2      187.16      206.20     22.34 o 
   2  14   2       57.72       55.42     10.06 o 
   3  14   2      263.44      280.47     36.52 o 
   4  14   2      305.50      308.52     44.10 o 
   5  14   2        4.68       25.06     12.96 o 
   6  14   2        9.52        9.12     26.31 o 
   7  14   2       18.59       40.34     18.69 o 
  -6  15   2       96.10       82.74     42.91 o 
  -5  15   2        5.69        9.32     15.01 o 
  -4  15   2        8.74       10.22     12.03 o 
  -3  15   2        2.37        4.94      5.58 o 
  -2  15   2      113.87      109.91     18.05 o 
  -1  15   2       26.11       28.07      9.39 o 
   0  15   2      153.04      126.20     23.91 o 
   1  15   2        0.54       -6.37      6.37 o 
   2  15   2       20.88       21.43      7.74 o 
   3  15   2       60.88       78.66     20.55 o 
   4  15   2       50.12       44.02     17.33 o 
   5  15   2        2.67       -6.51     13.45 o 
   6  15   2       21.04       23.05     17.48 o 
  -5  16   2        2.88        3.87     18.04 o 
  -4  16   2       26.70       50.15     22.41 o 
  -3  16   2        1.05        3.89      8.99 o 
  -2  16   2       13.48       10.44     18.79 o 
  -1  16   2      180.21      184.23     44.13 o 
   0  16   2        0.78        0.33     12.03 o 
   1  16   2        0.23        3.76      8.31 o 
   2  16   2        0.47       -5.07      7.74 o 
   3  16   2       20.72       56.84     25.05 o 
   4  16   2        1.06       -0.75     14.65 o 
   5  16   2        6.37       11.01     13.88 o 
  -4  17   2       11.25       15.32     16.13 o 
  -3  17   2      102.66      138.36     81.21 o 
  -2  17   2        6.87       21.55     15.03 o 
  -1  17   2        0.27        9.25     10.47 o 
   0  17   2      151.66      178.63     61.58 o 
   1  17   2       14.69       27.44     14.77 o 
   2  17   2        2.52       -5.19     45.10 o 
   3  17   2        0.05        6.83     16.26 o 
   4  17   2        9.67       21.39     18.04 o 
  -3  18   2       55.70       63.63     21.31 o 
  -2  18   2       24.58       44.77     14.09 o 
  -1  18   2        4.43       24.91     14.77 o 
   0  18   2        4.22      -10.76     13.00 o 
   1  18   2       11.33       15.99     15.79 o 
   2  18   2        0.22      -16.62     16.62 o 
 -11   0   3        6.19       -3.01     18.04 o 
  -9   0   3        8.18        7.52      7.52 o 
  -7   0   3      100.87       88.74     10.53 o 
  -5   0   3      597.71      562.68     21.12 o 
  -1   0   3    41520.44    51228.98   2083.32 o 
   1   0   3      208.50      206.51      6.03 o 
   3   0   3      102.34      127.89      6.02 o 
   5   0   3      260.32      246.90     13.55 o 
   7   0   3       78.59       67.67      7.52 o 
   9   0   3       48.62       42.10     13.53 o 
 -11   1   3        0.64      -12.62     12.62 o 
 -10   1   3       22.16       15.64      7.92 o 
  -9   1   3       49.96       49.44     12.78 o 
  -8   1   3      364.45      379.18     21.80 o 
  -7   1   3      471.30      518.58     22.29 o 
  -6   1   3      153.74      151.96      9.00 o 
  -5   1   3     1121.62     1133.19     31.01 o 
  -4   1   3       96.21      100.88      3.01 o 
  -3   1   3     1219.31     1168.70     17.88 o 
  -2   1   3       23.22       25.92      3.76 o 
  -1   1   3     2595.58     2502.98     31.88 o 
   0   1   3      105.03       93.83      5.27 o 
   1   1   3     2126.51     2097.08     30.83 o 
   2   1   3      271.94      255.24      5.28 o 
   3   1   3     1490.49     1540.44     23.32 o 
   4   1   3      198.09      179.14      5.32 o 
   5   1   3       30.59       24.83      3.19 o 
   6   1   3      281.01      299.59     11.71 o 
   7   1   3      164.07      172.65      8.51 o 
   8   1   3      264.75      300.12     24.99 o 
   9   1   3        0.03       -0.60      5.00 o 
  10   1   3       17.70       15.79     11.69 o 
 -11   2   3        4.02        9.77     12.76 o 
 -10   2   3        7.77        9.52      9.39 o 
  -9   2   3       39.35       39.97      8.51 o 
  -8   2   3        5.60        8.27      5.32 o 
  -7   2   3       63.20       74.24      7.22 o 
  -6   2   3      600.42      635.07     22.75 o 
  -5   2   3      575.85      585.57     21.33 o 
  -4   2   3      576.70      598.55     10.10 o 
  -3   2   3      192.53      187.54      4.26 o 
  -2   2   3     2217.39     1958.45     25.10 o 
  -1   2   3    18112.18    18531.72    218.98 o 
   0   2   3     5421.75     4832.86     62.71 o 
   1   2   3       73.49       72.98      3.19 o 
   2   2   3       59.80       58.85      2.50 o 
   3   2   3       41.67       47.67      2.50 o 
   4   2   3      113.18      109.96      6.02 o 
   5   2   3        0.41        1.50      2.13 o 
   6   2   3      434.26      435.51     15.98 o 
   7   2   3     2013.29     2261.99    103.97 o 
   8   2   3      155.02      162.08     13.71 o 
   9   2   3        4.36       -0.75      6.12 o 
  10   2   3        0.04        0.00     10.82 o 
 -11   3   3       33.30       19.21     14.09 o 
 -10   3   3        0.73       -1.00      9.02 o 
  -9   3   3       36.57       45.33      8.99 o 
  -8   3   3        4.26        7.18      4.70 o 
  -7   3   3      243.02      231.16     10.48 o 
  -6   3   3       28.84       24.54      2.50 o 
  -5   3   3      116.71      129.02      6.12 o 
  -4   3   3      204.90      213.77      5.32 o 
  -3   3   3     1138.73     1095.65     16.59 o 
  -2   3   3     1216.87     1136.81     15.96 o 
  -1   3   3      474.64      382.28      6.41 o 
   0   3   3     5197.83     4838.97     66.72 o 
   1   3   3        0.55        0.00      1.06 o 
   2   3   3       59.49       54.91      3.19 o 
   3   3   3     4767.79     5089.85     69.08 o 
   4   3   3      613.51      567.30     11.16 o 
   5   3   3        0.39        3.31      2.50 o 
   6   3   3      742.09      742.03     25.35 o 
   7   3   3       93.17      112.56      9.78 o 
   8   3   3      240.89      245.08     24.08 o 
   9   3   3       17.40        7.52      5.00 o 
  10   3   3       14.63       27.06     19.14 o 
 -11   4   3        0.50       -3.09     19.65 o 
 -10   4   3        3.02        2.65      8.62 o 
  -9   4   3      135.17      132.61     19.55 o 
  -8   4   3       20.71       17.74      3.61 o 
  -7   4   3      140.58      135.53      7.51 o 
  -6   4   3      156.94      164.59     12.79 o 
  -5   4   3      219.86      219.24      8.63 o 
  -4   4   3      184.03      185.95      4.26 o 
  -3   4   3      131.12      127.93      4.26 o 
  -2   4   3     1268.03     1223.17     17.08 o 
  -1   4   3        4.86        4.78      2.26 o 
   0   4   3      432.22      403.85      8.54 o 
   1   4   3      517.19      501.33      9.43 o 
   2   4   3      217.94      217.43      6.02 o 
   3   4   3        4.29        6.62      2.50 o 
   4   4   3      430.71      460.63      9.75 o 
   5   4   3      108.58      102.70      9.78 o 
   6   4   3       25.58       16.42      3.61 o 
   7   4   3      146.99      129.95     21.81 o 
   8   4   3       11.96        6.23      3.61 o 
   9   4   3        3.41        6.51      5.38 o 
  10   4   3       85.63       70.53     36.57 o 
 -10   5   3       11.89       16.13     11.55 o 
  -9   5   3       21.61       16.91      8.31 o 
  -8   5   3       24.81       12.85      4.22 o 
  -7   5   3      216.83      220.59     12.24 o 
  -6   5   3       98.13       92.15      5.65 o 
  -5   5   3      121.88      129.40      5.78 o 
  -4   5   3      342.88      343.30      6.86 o 
  -3   5   3      162.84      186.81      6.02 o 
  -2   5   3      591.71      571.62     10.57 o 
  -1   5   3      165.00      166.15      5.27 o 
   0   5   3       19.03       23.04      2.50 o 
   1   5   3      134.19      148.31      5.78 o 
   2   5   3     1311.27     1306.06     35.65 o 
   3   5   3     1057.27     1166.92     21.94 o 
   4   5   3       79.59       85.15      5.38 o 
   5   5   3       64.30       57.15      3.87 o 
   6   5   3        1.51        8.81      7.52 o 
   7   5   3        9.20        6.01      3.61 o 
   8   5   3       13.15        6.39      7.52 o 
   9   5   3       19.85       14.15     11.28 o 
  10   5   3        5.98      -33.08     33.08 o 
 -10   6   3        8.43       18.20     13.88 o 
  -9   6   3        7.86        7.52      7.51 o 
  -8   6   3       40.68       40.19      7.02 o 
  -7   6   3      209.27      209.05     12.24 o 
  -6   6   3        0.00       62.92     16.54 o 
  -5   6   3        9.55        9.52      2.69 o 
  -4   6   3      190.00      185.22      7.45 o 
  -3   6   3      385.87      421.91      9.01 o 
  -2   6   3     1860.48     1905.35     28.99 o 
  -1   6   3      981.82     1024.88     17.82 o 
   0   6   3     1656.43     1638.01     29.60 o 
   1   6   3       43.16       38.15      3.01 o 
   2   6   3       35.48       31.60      2.50 o 
   3   6   3      109.13      119.47      5.27 o 
   4   6   3       87.56       84.00      5.38 o 
   5   6   3       10.28        6.52      3.76 o 
   6   6   3        6.05        7.89      3.76 o 
   7   6   3        7.59        0.00      3.01 o 
   8   6   3       37.32       25.81      4.22 o 
   9   6   3        1.08       16.54      9.02 o 
  10   6   3      134.64      162.43     21.06 o 
 -10   7   3        0.02        8.92     15.25 o 
  -9   7   3        0.92      -15.39     15.39 o 
  -8   7   3       81.28       70.04      9.88 o 
  -7   7   3        7.40        9.16      4.51 o 
  -6   7   3        0.68        4.18      6.01 o 
  -5   7   3      162.00      178.20      9.00 o 
  -4   7   3       57.73       58.99      4.70 o 
  -3   7   3     1441.30     1452.09     43.30 o 
  -2   7   3        5.78        2.10      4.51 o 
  -1   7   3      407.44      375.23      9.01 o 
   0   7   3      112.03       91.49      8.27 o 
   1   7   3       51.05       43.84      3.61 o 
   2   7   3        9.68        9.02      3.19 o 
   3   7   3      153.18      168.85      7.51 o 
   4   7   3      127.13      132.50      8.27 o 
   5   7   3       16.20       13.89      4.51 o 
   6   7   3        0.14       -0.75      4.15 o 
   7   7   3        3.54        2.82      3.87 o 
   8   7   3        1.62        0.90      5.00 o 
   9   7   3        3.38       -1.50      8.29 o 
  10   7   3        1.57        1.50     15.03 o 
 -10   8   3        6.23      -15.84     15.84 o 
  -9   8   3        4.60       14.28     15.95 o 
  -8   8   3        1.44        1.88      4.39 o 
  -7   8   3        0.44       -3.55      4.51 o 
  -6   8   3       38.72       51.59      9.02 o 
  -5   8   3      230.31      230.25     11.56 o 
  -4   8   3       13.85       11.73      3.76 o 
  -3   8   3      406.94      432.25     14.35 o 
  -2   8   3      156.14      146.11      7.22 o 
  -1   8   3     2284.73     2427.58     53.29 o 
   0   8   3      801.52      883.42     19.22 o 
   1   8   3       57.79       59.42      7.52 o 
   2   8   3        7.32       10.95      3.61 o 
   3   8   3       15.26       15.86      4.51 o 
   4   8   3      126.35      131.27      8.07 o 
   5   8   3       24.20       12.78     10.52 o 
   6   8   3        1.16       -4.22      4.22 o 
   7   8   3      150.93      132.74     13.15 o 
   8   8   3        7.50       -2.43      5.50 o 
   9   8   3        0.00       -1.18      7.24 o 
  -9   9   3       36.27       80.31     59.96 o 
  -8   9   3        8.29       22.55      8.45 o 
  -7   9   3        0.00       -0.56      4.39 o 
  -6   9   3      146.61      146.08     11.61 o 
  -5   9   3      493.25      518.04     22.29 o 
  -4   9   3     1470.86     1556.96     47.97 o 
  -3   9   3      224.19      316.57     14.30 o 
  -2   9   3       46.03       49.74      5.00 o 
  -1   9   3       33.59       28.05      3.61 o 
   0   9   3      132.65      143.45      8.63 o 
   1   9   3      181.86      179.96      9.03 o 
   2   9   3      212.83      217.94     10.07 o 
   3   9   3      496.02      510.96     21.85 o 
   4   9   3        0.99       -2.51      5.26 o 
   5   9   3       23.49       16.95      9.02 o 
   6   9   3        3.39        6.51      7.52 o 
   7   9   3        7.17        6.01      5.38 o 
   8   9   3        0.32        8.72      6.77 o 
   9   9   3       20.34       21.70     10.61 o 
  -9  10   3       25.90        7.36     64.65 o 
  -8  10   3        7.81        9.41     16.54 o 
  -7  10   3       29.04       20.08      6.94 o 
  -6  10   3        2.25       -1.16      5.50 o 
  -5  10   3        0.40       -3.34      4.70 o 
  -4  10   3      247.40      265.47     10.48 o 
  -3  10   3       30.37       25.87      5.26 o 
  -2  10   3       55.72       65.78      5.78 o 
  -1  10   3       72.94       72.25     10.53 o 
   0  10   3       45.48       46.62      5.78 o 
   1  10   3       70.29       74.31      5.78 o 
   2  10   3        2.11        0.00      2.69 o 
   3  10   3       19.22       14.43      3.61 o 
   4  10   3       35.45       29.04      6.77 o 
   5  10   3       60.36       50.66      7.74 o 
   6  10   3       29.16       27.25      7.52 o 
   7  10   3        8.68        4.89      6.84 o 
   8  10   3       11.82       11.36     20.30 o 
   9  10   3       10.78        3.07     11.38 o 
  -9  11   3       15.20       18.04     46.61 o 
  -8  11   3       22.65       25.91     15.84 o 
  -7  11   3       18.51       13.34      8.79 o 
  -6  11   3        3.56        6.90      6.94 o 
  -5  11   3      385.06      411.51     31.73 o 
  -4  11   3       76.96       76.73      6.38 o 
  -3  11   3       65.95       53.40      5.32 o 
  -2  11   3        6.80        1.72      3.61 o 
  -1  11   3      237.61      235.66     11.56 o 
   0  11   3        2.60        5.26      4.25 o 
   1  11   3      111.40      128.51     16.55 o 
   2  11   3      176.69      173.46     10.06 o 
   3  11   3     1104.70     1245.09     56.92 o 
   4  11   3       19.42       24.92     12.03 o 
   5  11   3       39.89       26.85      6.84 o 
   6  11   3        2.98        7.09     18.04 o 
   7  11   3       78.09       75.49     24.81 o 
   8  11   3        5.07      -16.20     35.33 o 
  -8  12   3        1.38      -15.14     15.14 o 
  -7  12   3        8.68       -3.55      8.45 o 
  -6  12   3       26.86       22.55      9.41 o 
  -5  12   3       52.63       50.77      6.72 o 
  -4  12   3       87.71      104.26     10.06 o 
  -3  12   3      601.39      684.40     36.16 o 
  -2  12   3        2.90       -4.51      7.52 o 
  -1  12   3      272.73      267.10     22.58 o 
   0  12   3       25.60       17.98      9.02 o 
   1  12   3       77.63       66.20      7.44 o 
   2  12   3       35.66       31.58      9.02 o 
   3  12   3      373.96      418.14     20.58 o 
   4  12   3       22.66       20.05      6.72 o 
   5  12   3       91.92       97.46     16.39 o 
   6  12   3        8.13       11.59      7.92 o 
   7  12   3       20.31       21.72     14.74 o 
   8  12   3        6.00      -17.46     28.57 o 
  -8  13   3        0.64        0.00     19.54 o 
  -7  13   3        2.62       11.21     15.23 o 
  -6  13   3      144.30      194.29     55.90 o 
  -5  13   3       25.36       15.64      9.02 o 
  -4  13   3        2.02        1.25      1.47 o 
  -3  13   3       56.29       54.01     16.54 o 
  -2  13   3       89.51       87.73      7.92 o 
  -1  13   3        3.28        6.97      5.77 o 
   0  13   3        0.10       -1.91      5.77 o 
   1  13   3        3.39       -6.01      7.52 o 
   2  13   3        0.73       -0.90      5.00 o 
   3  13   3      158.67      164.69     16.62 o 
   4  13   3       49.96       33.54     10.99 o 
   5  13   3        0.76       -9.77      9.77 o 
   6  13   3        0.97       -7.47     11.36 o 
   7  13   3        0.50      -18.54     30.07 o 
  -7  14   3       37.92       41.62     70.67 o 
  -6  14   3      114.09       30.49     45.12 o 
  -5  14   3      126.13      140.14     37.89 o 
  -4  14   3        1.19        1.85      8.27 o 
  -3  14   3        4.01       10.52      6.12 o 
  -2  14   3       13.57       17.29      6.77 o 
  -1  14   3      176.90      172.75     18.80 o 
   0  14   3      142.01      155.73     18.59 o 
   1  14   3      177.41      185.89     21.32 o 
   2  14   3        3.98       10.76      6.37 o 
   3  14   3        0.74       -3.91      4.15 o 
   4  14   3      114.35      109.19     43.62 o 
   5  14   3       12.95       14.64     17.29 o 
   6  14   3       36.32       57.10     31.06 o 
  -6  15   3        9.37       25.49     24.18 o 
  -5  15   3        0.07       -9.62     15.01 o 
  -4  15   3       70.53       67.02     23.31 o 
  -3  15   3       90.21      105.22     22.84 o 
  -2  15   3      113.46      146.52     20.55 o 
  -1  15   3       73.83       58.14     11.70 o 
   0  15   3        6.93       17.48     16.54 o 
   1  15   3       68.40       58.75     12.19 o 
   2  15   3        5.86       12.03      7.74 o 
   3  15   3        0.35        6.13      7.52 o 
   4  15   3        2.93       10.17     33.08 o 
   5  15   3        0.02      -11.05     15.64 o 
   6  15   3        0.19       -9.85     25.56 o 
  -5  16   3        0.06       15.11     18.79 o 
  -4  16   3        1.78        1.50     12.76 o 
  -3  16   3        9.76        1.65     12.03 o 
  -2  16   3       42.07       36.84     13.34 o 
  -1  16   3       67.68       80.47     21.05 o 
   0  16   3       43.47       35.56     11.92 o 
   1  16   3       53.16       33.94     14.44 o 
   2  16   3        5.21       18.79     14.88 o 
   3  16   3        3.37       -5.09     16.54 o 
   4  16   3       25.15       43.60     25.55 o 
   5  16   3        0.11      -20.06     54.12 o 
  -4  17   3        0.05       -2.65     17.98 o 
  -3  17   3        6.63        4.34     13.34 o 
  -2  17   3        1.93      -13.34     13.34 o 
  -1  17   3       12.61        2.34     14.09 o 
   0  17   3       26.74       31.89     14.74 o 
   1  17   3        2.34       11.78     12.62 o 
   2  17   3        5.46        8.64     20.30 o 
   3  17   3        3.10       29.46     48.86 o 
   4  17   3       45.28       52.56     19.38 o 
  -2  18   3       20.77       37.78     15.85 o 
  -1  18   3        0.23       -9.21     11.60 o 
   0  18   3       23.50       27.90     12.96 o 
   1  18   3        0.06       -9.35     14.65 o 
   2  18   3        2.34       35.77     18.18 o 
 -10   0   4       85.35      105.27     42.11 o 
  -8   0   4      152.64      165.47     16.55 o 
  -6   0   4      924.52      955.82     49.83 o 
  -4   0   4       22.06       27.07      3.01 o 
  -2   0   4     1577.79     1624.75     32.04 o 
   0   0   4     1647.96     1616.51     32.15 o 
   2   0   4     4318.94     4556.21     80.94 o 
   4   0   4      169.60      185.10      7.52 o 
   6   0   4     1655.70     1688.34     80.25 o 
   8   0   4      145.22      142.90     18.05 o 
  10   0   4       51.33      100.74     60.15 o 
 -11   1   4       16.44      -14.30     19.65 o 
 -10   1   4        3.52       -0.86      7.22 o 
  -9   1   4       11.64        1.50      9.77 o 
  -8   1   4        5.27       15.87      6.01 o 
  -7   1   4      145.78      141.98      9.57 o 
  -6   1   4      134.83      126.87      7.93 o 
  -5   1   4        0.02        0.75      1.06 o 
  -4   1   4       82.22       82.04      3.19 o 
  -3   1   4     1175.32     1075.25     25.03 o 
  -2   1   4    10204.97    10172.91    122.70 o 
  -1   1   4     2241.59     2187.80     30.41 o 
   0   1   4     2677.06     2563.45     33.34 o 
   1   1   4     2507.31     2371.48     32.11 o 
   2   1   4     2433.72     2495.23     74.36 o 
   3   1   4      168.78      186.23     12.79 o 
   4   1   4        0.38       -1.50      2.50 o 
   5   1   4      145.24      143.37      6.85 o 
   6   1   4      179.70      168.93      7.93 o 
   7   1   4      176.70      186.55     11.13 o 
   8   1   4       65.26       60.42      7.52 o 
   9   1   4        7.18        4.37      5.77 o 
  10   1   4       35.50       50.66     27.48 o 
 -11   2   4       25.79       53.72     28.37 o 
 -10   2   4       67.69       74.65     26.33 o 
  -9   2   4       27.16       15.29      7.52 o 
  -8   2   4        4.96        4.51      5.00 o 
  -7   2   4      417.11      446.21     21.66 o 
  -6   2   4      451.83      505.42     19.69 o 
  -5   2   4       24.94       22.87      1.34 o 
  -4   2   4       50.65       51.18      2.13 o 
  -3   2   4      376.24      346.24      6.13 o 
  -2   2   4     1447.80     1208.30     17.46 o 
  -1   2   4       31.58       25.57      2.13 o 
   0   2   4     3686.84     3479.81     45.72 o 
   1   2   4      468.60      464.20     14.34 o 
   2   2   4       33.05       29.63      2.50 o 
   3   2   4      569.59      546.37     15.09 o 
   4   2   4      495.52      533.28     15.83 o 
   5   2   4      302.80      280.40     10.84 o 
   6   2   4     1171.72     1223.99     40.51 o 
   7   2   4      515.58      521.14     25.30 o 
   8   2   4       45.03       52.79     12.03 o 
   9   2   4       51.57       49.62     12.96 o 
  10   2   4        0.38      -11.38     13.96 o 
 -11   3   4       11.47       16.04     46.61 o 
 -10   3   4       39.73       40.75     15.39 o 
  -9   3   4       36.15       28.67      7.92 o 
  -8   3   4       17.27       18.34      6.01 o 
  -7   3   4       12.11        9.29      4.51 o 
  -6   3   4       19.22       16.68      3.76 o 
  -5   3   4        1.54        0.75      1.06 o 
  -4   3   4      283.06      324.68      6.78 o 
  -3   3   4      162.73      155.61      8.28 o 
  -2   3   4     1571.75     1418.50     18.63 o 
  -1   3   4     4304.18     4211.36     54.65 o 
   0   3   4      164.63      169.39      4.26 o 
   1   3   4      121.00      126.42      4.26 o 
   2   3   4     2249.87     2249.99     32.86 o 
   3   3   4      450.13      452.94      8.65 o 
   4   3   4       15.83       16.54      3.01 o 
   5   3   4       12.36        6.01      7.52 o 
   6   3   4       68.37       56.57      4.70 o 
   7   3   4      235.61      246.60     13.54 o 
   8   3   4      101.90      110.81     11.13 o 
   9   3   4       43.98       67.80     16.00 o 
  10   3   4      110.00      157.19     80.16 o 
 -11   4   4       20.17       46.78     17.76 o 
 -10   4   4      128.44      134.06     39.31 o 
  -9   4   4        6.35        1.88     10.52 o 
  -8   4   4       38.24       26.53      6.77 o 
  -7   4   4        1.21       -0.43      4.51 o 
  -6   4   4      209.95      200.59     15.80 o 
  -5   4   4       88.82       79.74      4.25 o 
  -4   4   4      608.16      625.36     10.67 o 
  -3   4   4      577.56      539.54      9.76 o 
  -2   4   4     3374.52     3320.73     40.13 o 
  -1   4   4        7.94        9.36      1.34 o 
   0   4   4     1830.68     1815.64     28.57 o 
   1   4   4       32.22       34.31      1.50 o 
   2   4   4      315.44      313.69      7.23 o 
   3   4   4       16.35       21.05      2.50 o 
   4   4   4        3.56        6.62      3.01 o 
   5   4   4       70.55       67.68      9.02 o 
   6   4   4      117.73      110.13     12.03 o 
   7   4   4        4.52        1.95      4.15 o 
   8   4   4        0.75       -0.17      4.70 o 
   9   4   4       48.36       59.49     14.65 o 
  10   4   4        6.08        1.50     15.01 o 
 -10   5   4       61.73       71.17     24.47 o 
  -9   5   4        8.69        2.26      8.31 o 
  -8   5   4      102.79       93.17     10.62 o 
  -7   5   4        4.10       10.26      2.26 o 
  -6   5   4       58.25       62.11      4.15 o 
  -5   5   4      797.30      814.62     23.99 o 
  -4   5   4      103.42      103.99      4.51 o 
  -3   5   4      497.71      493.27     22.62 o 
  -2   5   4       62.32       58.66      3.19 o 
  -1   5   4      961.25      972.21     18.17 o 
   0   5   4      613.53      663.18     12.25 o 
   1   5   4     1836.27     1845.00     30.09 o 
   2   5   4       25.85       27.86      6.77 o 
   3   5   4      332.34      314.65      7.52 o 
   4   5   4       10.71       15.03      2.69 o 
   5   5   4      559.64      591.22     20.54 o 
   6   5   4      177.62      178.18      8.88 o 
   7   5   4       95.10       76.02      7.74 o 
   8   5   4       24.10       18.40      5.00 o 
   9   5   4       72.63       76.23     21.07 o 
  10   5   4        0.00       24.05     13.26 o 
 -10   6   4       20.50       -6.30     13.34 o 
  -9   6   4       23.49       22.63     10.06 o 
  -8   6   4       11.63        3.28      2.94 o 
  -7   6   4      120.34      113.79      8.19 o 
  -6   6   4       51.38       46.27      4.22 o 
  -5   6   4        0.63       -2.50      2.50 o 
  -4   6   4        1.71        0.75      2.13 o 
  -3   6   4      484.76      492.03      9.42 o 
  -2   6   4      111.58      129.73      4.70 o 
  -1   6   4      346.28      368.93      9.04 o 
   0   6   4      826.28      847.29     15.61 o 
   1   6   4      367.03      378.92     12.81 o 
   2   6   4      323.05      354.68     13.56 o 
   3   6   4       11.28        8.59      2.79 o 
   4   6   4        0.33        0.21      3.01 o 
   5   6   4       66.04       59.50      4.15 o 
   6   6   4        5.75        7.07      6.77 o 
   7   6   4       15.13       15.79      4.15 o 
   8   6   4        0.04       -3.76      9.02 o 
   9   6   4        2.38        1.13      7.13 o 
  10   6   4        0.01       27.06     16.54 o 
 -10   7   4        2.98        1.71     15.39 o 
  -9   7   4        1.98       10.45     11.12 o 
  -8   7   4       24.21       30.58      9.02 o 
  -7   7   4      166.01      178.79     12.11 o 
  -6   7   4      784.62      826.46     33.19 o 
  -5   7   4      138.43      127.75      6.77 o 
  -4   7   4       87.37       77.34      6.02 o 
  -3   7   4       24.56       15.18      3.76 o 
  -2   7   4      188.69      192.15      6.12 o 
  -1   7   4       69.00       82.17      4.70 o 
   0   7   4       58.79       55.10      2.69 o 
   1   7   4      188.03      185.71      7.22 o 
   2   7   4        6.52        4.51      4.51 o 
   3   7   4        0.08        0.00      2.69 o 
   4   7   4      629.51      712.86     24.53 o 
   5   7   4      562.97      621.77     23.04 o 
   6   7   4       19.87       15.79      4.15 o 
   7   7   4       38.86       43.75      5.50 o 
   8   7   4        7.88        4.30      7.18 o 
   9   7   4       53.11       70.23     29.84 o 
 -10   8   4        6.04       30.28     18.40 o 
  -9   8   4        1.05       -7.41     15.39 o 
  -8   8   4       61.49       55.32      9.54 o 
  -7   8   4        8.16       -2.87      4.22 o 
  -6   8   4       58.97       63.89      9.77 o 
  -5   8   4      107.91      108.99      6.85 o 
  -4   8   4       10.04        8.27      3.19 o 
  -3   8   4        2.19       -2.41      2.50 o 
  -2   8   4       47.17       55.14      4.70 o 
  -1   8   4      131.51      123.61      6.85 o 
   0   8   4      421.15      402.26     24.11 o 
   1   8   4      327.58      343.38     14.79 o 
   2   8   4        3.92        6.01      3.19 o 
   3   8   4      221.46      218.55     10.48 o 
   4   8   4      424.10      408.74     15.26 o 
   5   8   4       30.15       23.61      5.22 o 
   6   8   4      468.83      472.20     36.63 o 
   7   8   4      106.95      114.10     18.80 o 
   8   8   4        3.34       10.93     13.53 o 
   9   8   4       10.11       -3.79      9.93 o 
  -9   9   4        0.33        5.46     18.58 o 
  -8   9   4       37.47       21.09     21.80 o 
  -7   9   4        3.75        3.65      6.77 o 
  -6   9   4      151.17      147.00     10.83 o 
  -5   9   4       37.56       34.58      4.70 o 
  -4   9   4       12.11       10.71      1.43 o 
  -3   9   4       72.19       68.44      5.32 o 
  -2   9   4        1.57       -0.21      3.76 o 
  -1   9   4        4.63       12.22      3.87 o 
   0   9   4       26.81       30.46      4.51 o 
   1   9   4      449.39      491.73     19.18 o 
   2   9   4      385.67      403.63     16.97 o 
   3   9   4      616.84      649.30     25.64 o 
   4   9   4        7.89        0.30     10.52 o 
   5   9   4      159.44      144.36     10.62 o 
   6   9   4        0.71       -0.82      5.22 o 
   7   9   4       69.00       65.77      9.73 o 
   8   9   4       29.87       26.16     10.88 o 
   9   9   4       15.05       13.53     10.76 o 
  -9  10   4       13.71        0.36     23.59 o 
  -8  10   4        2.97      -10.03     10.03 o 
  -7  10   4       11.81       11.90     13.53 o 
  -6  10   4        3.01       -2.71      5.00 o 
  -5  10   4       10.83        6.01      5.32 o 
  -4  10   4     1134.04     1240.96     50.59 o 
  -3  10   4      108.88      106.43      6.85 o 
  -2  10   4        3.02        1.50      3.19 o 
  -1  10   4      235.93      237.87     11.14 o 
   0  10   4      125.74      128.13      6.85 o 
   1  10   4       33.18       36.09      4.70 o 
   2  10   4        9.63        3.76      4.25 o 
   3  10   4      420.63      448.94     19.49 o 
   4  10   4        3.63       -5.22      5.22 o 
   5  10   4       38.05       18.31     12.78 o 
   6  10   4        2.48       -7.74      7.74 o 
   7  10   4       45.18       29.47     10.01 o 
   8  10   4       43.11       35.11     19.65 o 
  -9  11   4        0.06      -30.07     30.07 o 
  -8  11   4       16.79       22.27     30.07 o 
  -7  11   4        3.60       20.95     10.52 o 
  -6  11   4        1.88       -8.19      8.19 o 
  -5  11   4       49.54       46.17      8.51 o 
  -4  11   4       41.04       34.32      4.70 o 
  -3  11   4       12.88        7.52      4.25 o 
  -2  11   4      664.77      685.71     25.71 o 
  -1  11   4       20.29       24.03      6.77 o 
   0  11   4        0.19        1.50      5.26 o 
   1  11   4      116.41      115.58     12.03 o 
   2  11   4       71.38       71.63      7.44 o 
   3  11   4       62.42       73.68      7.44 o 
   4  11   4      394.74      385.83     49.68 o 
   5  11   4      153.61      159.86     16.84 o 
   6  11   4       28.48       18.28     25.56 o 
   7  11   4       20.06       38.92     15.74 o 
   8  11   4        2.97       -6.94     33.83 o 
  -8  12   4       11.60        2.40     21.80 o 
  -7  12   4        8.56       13.91     20.30 o 
  -6  12   4       12.88       25.87      9.73 o 
  -5  12   4       43.20       28.77      7.92 o 
  -4  12   4       15.06       22.32      4.70 o 
  -3  12   4      211.12      214.23     12.20 o 
  -2  12   4       11.47       12.03      5.32 o 
  -1  12   4       78.69       86.97      8.27 o 
   0  12   4       31.06       33.69      6.77 o 
   1  12   4        1.00       -0.56      6.77 o 
   2  12   4       37.29       29.65      6.12 o 
   3  12   4        0.08       -4.70      4.70 o 
   4  12   4       64.35       72.23     15.79 o 
   5  12   4        1.17        2.69      8.19 o 
   6  12   4        8.70        7.30     11.17 o 
   7  12   4        3.10      -12.53     14.03 o 
  -8  13   4        9.79        9.02     21.05 o 
  -7  13   4        0.01        1.16     12.52 o 
  -6  13   4       31.96       29.10     13.88 o 
  -5  13   4      222.39      226.89     28.55 o 
  -4  13   4        2.51        1.17      4.70 o 
  -3  13   4       60.37       58.61      7.92 o 
  -2  13   4      153.35      148.15     14.78 o 
  -1  13   4        1.08        0.75      5.32 o 
   0  13   4      151.42      131.63     10.64 o 
   1  13   4      188.65      217.37     23.78 o 
   2  13   4       91.38       89.08     12.19 o 
   3  13   4        2.11        5.33      5.26 o 
   4  13   4        1.16       -1.65      9.77 o 
   5  13   4        0.00       -4.44      9.54 o 
   6  13   4       24.23       24.14     30.07 o 
   7  13   4        0.00       -8.39     14.49 o 
  -7  14   4        1.11       16.54     19.54 o 
  -6  14   4       60.00       74.77     44.25 o 
  -5  14   4       83.51       66.67     23.49 o 
  -4  14   4       37.76       54.95     13.82 o 
  -3  14   4       38.75       34.78     13.53 o 
  -2  14   4        3.02        9.02      6.38 o 
  -1  14   4      378.48      418.29     40.07 o 
   0  14   4       28.71       31.77     10.52 o 
   1  14   4      152.46      157.51     21.81 o 
   2  14   4      178.21      188.67     27.81 o 
   3  14   4       34.67       33.70      8.99 o 
   4  14   4       18.45       39.74     20.30 o 
   5  14   4       12.14       23.55     16.14 o 
   6  14   4       25.78       20.66     27.82 o 
  -6  15   4        7.56       25.07     19.13 o 
  -5  15   4       32.69       21.74     18.58 o 
  -4  15   4        3.94       33.51     15.03 o 
  -3  15   4        8.52       14.73      7.92 o 
  -2  15   4       16.07       11.76     14.28 o 
  -1  15   4        0.20       12.38      8.99 o 
   0  15   4        3.63        3.38      6.12 o 
   1  15   4        9.54       -1.62      6.37 o 
   2  15   4        0.93       -2.43      5.50 o 
   3  15   4       36.32       46.42     17.01 o 
   4  15   4      104.34      118.23     42.76 o 
   5  15   4        8.65        8.10     30.07 o 
  -5  16   4       27.84       60.71     24.81 o 
  -4  16   4       94.48       68.18     36.41 o 
  -3  16   4       44.73       42.14     17.19 o 
  -2  16   4       21.75        5.95     15.79 o 
  -1  16   4       29.37       22.01     15.79 o 
   0  16   4       52.63       33.02     36.09 o 
   1  16   4        3.48        3.53     12.78 o 
   2  16   4       13.63        6.96     15.79 o 
   3  16   4       22.74        8.42     14.31 o 
   4  16   4        3.02        6.45     14.49 o 
  -4  17   4        0.82      -13.75     14.32 o 
  -3  17   4        0.00        1.50     16.61 o 
  -2  17   4       26.81       35.89     20.23 o 
  -1  17   4       22.46        3.35     13.70 o 
   0  17   4       20.20        5.80     10.83 o 
   1  17   4        0.66        2.36     10.82 o 
   2  17   4        4.99        3.76     16.62 o 
   3  17   4       36.48       23.53     15.84 o 
  -2  18   4        0.55        2.26     13.82 o 
  -1  18   4       77.79       67.30     18.80 o 
   0  18   4       56.16       76.31     16.45 o 
   1  18   4        0.04      -20.19     33.83 o 
 -11   0   5        1.80        0.00     18.04 o 
  -9   0   5       25.04        4.51      7.52 o 
  -7   0   5       92.81       79.71     10.53 o 
  -5   0   5       25.25       22.55      3.01 o 
  -3   0   5     5646.53     5796.55    104.65 o 
  -1   0   5      268.92      274.27      9.04 o 
   1   0   5     1353.07     1365.08     28.88 o 
   3   0   5     2011.35     2153.78     42.62 o 
   5   0   5       66.27       69.18      7.52 o 
   7   0   5     1932.81     2266.83    140.83 o 
   9   0   5        1.03       -9.02      9.02 o 
 -11   1   5       10.28       36.64     19.45 o 
 -10   1   5        3.06       -8.88      8.88 o 
  -9   1   5        1.03        0.55      5.77 o 
  -8   1   5       44.64       47.13      6.85 o 
  -7   1   5       10.96        3.84      4.70 o 
  -6   1   5       60.49       50.15      6.12 o 
  -5   1   5      236.60      253.13      9.00 o 
  -4   1   5      711.69      652.38     12.24 o 
  -3   1   5       14.03       20.33      2.13 o 
  -2   1   5        1.93        4.37      3.01 o 
  -1   1   5      155.85      135.87      4.52 o 
   0   1   5       10.04       10.52      2.13 o 
   1   1   5      309.86      312.69      6.87 o 
   2   1   5      810.50      797.49     31.00 o 
   3   1   5       44.92       51.17      3.19 o 
   4   1   5      113.87      121.10      6.12 o 
   5   1   5       19.48       14.18      3.61 o 
   6   1   5       60.80       62.00      8.27 o 
   7   1   5        5.63        0.00      4.25 o 
   8   1   5        1.45       -4.70      4.70 o 
   9   1   5        8.63       13.87     12.03 o 
  10   1   5        9.65       12.20     17.98 o 
 -11   2   5        6.38      -18.04     31.57 o 
 -10   2   5        1.49       -4.35      9.73 o 
  -9   2   5       94.06       93.90     14.33 o 
  -8   2   5       56.29       60.13      8.62 o 
  -7   2   5      591.74      669.53     29.61 o 
  -6   2   5        0.00        0.00      2.13 o 
  -5   2   5       33.14       30.07      2.13 o 
  -4   2   5       60.87       63.63      3.01 o 
  -3   2   5       39.80       39.09      2.50 o 
  -2   2   5        0.09       -0.50      1.50 o 
  -1   2   5      778.92      795.81     22.70 o 
   0   2   5     2586.93     2536.40     35.64 o 
   1   2   5      824.05      848.02     14.41 o 
   2   2   5      323.93      309.78     18.83 o 
   3   2   5     2137.36     2381.18     46.44 o 
   4   2   5        0.02        2.71      2.50 o 
   5   2   5       62.82       64.12      5.01 o 
   6   2   5        6.60        7.52      3.61 o 
   7   2   5      345.42      361.40     18.81 o 
   8   2   5       22.90       18.04      6.38 o 
   9   2   5        1.50        0.28      8.31 o 
  10   2   5       73.40       83.15     36.09 o 
 -11   3   5       15.51       33.08     42.10 o 
 -10   3   5       26.34       35.98     13.89 o 
  -9   3   5        6.63        5.41      5.00 o 
  -8   3   5      132.65      126.15     14.09 o 
  -7   3   5       11.47       11.62      2.50 o 
  -6   3   5      139.36      141.40      5.78 o 
  -5   3   5      268.99      252.91      7.93 o 
  -4   3   5      418.31      401.15      7.94 o 
  -3   3   5     1351.68     1373.35     20.19 o 
  -2   3   5      253.13      242.39      5.01 o 
  -1   3   5      122.89      123.79      4.51 o 
   0   3   5      139.16      140.73      4.26 o 
   1   3   5      259.05      244.02      6.39 o 
   2   3   5      996.94     1024.56     18.16 o 
   3   3   5      295.79      298.47     10.54 o 
   4   3   5      153.87      152.93      7.22 o 
   5   3   5       48.00       50.51      8.27 o 
   6   3   5      209.89      198.70      9.74 o 
   7   3   5       18.65       21.60      5.00 o 
   8   3   5      139.84      148.45     17.52 o 
   9   3   5        0.62        0.97     12.03 o 
  10   3   5        0.23        6.16     14.31 o 
 -10   4   5        5.34       -5.01     14.28 o 
  -9   4   5        0.20       -1.60      8.31 o 
  -8   4   5       10.53        4.21      8.27 o 
  -7   4   5       16.73        7.02      4.03 o 
  -6   4   5       90.64       84.31      4.70 o 
  -5   4   5       10.01        7.05      3.76 o 
  -4   4   5      348.78      312.08     10.08 o 
  -3   4   5     2479.54     2567.28     79.35 o 
  -2   4   5       26.59       30.07      2.50 o 
  -1   4   5     1021.59      955.17     15.96 o 
   0   4   5       35.44       31.65      3.19 o 
   1   4   5      155.39      161.16      5.32 o 
   2   4   5      258.81      272.41     12.80 o 
   3   4   5       20.41       15.41      5.26 o 
   4   4   5      344.80      356.93     12.25 o 
   5   4   5      282.47      286.81     11.93 o 
   6   4   5      306.53      348.15     16.15 o 
   7   4   5       66.21       58.30      6.57 o 
   8   4   5       41.39       45.64      8.62 o 
   9   4   5        0.00       -3.54     12.03 o 
  10   4   5        2.98       -0.48     11.12 o 
 -10   5   5        0.15      -12.62     12.62 o 
  -9   5   5        7.32        4.27      9.09 o 
  -8   5   5      142.23      140.82     14.12 o 
  -7   5   5       26.83       17.44      9.02 o 
  -6   5   5       29.42       25.65      3.19 o 
  -5   5   5      121.69      106.99      5.32 o 
  -4   5   5       92.63       93.61      4.70 o 
  -3   5   5     1362.39     1319.96     20.71 o 
  -2   5   5       83.51       78.22      3.19 o 
  -1   5   5     3867.94     4078.50     53.96 o 
   0   5   5      520.90      546.20     11.73 o 
   1   5   5      379.65      377.69      8.33 o 
   2   5   5       86.65       77.87      3.87 o 
   3   5   5       35.88       34.20      2.79 o 
   4   5   5        0.17       -3.01      3.01 o 
   5   5   5       42.71       36.52      6.77 o 
   6   5   5      292.00      345.11     16.64 o 
   7   5   5       34.61       19.41      5.00 o 
   8   5   5        6.08        5.41      5.00 o 
   9   5   5        5.44       -2.48      9.77 o 
 -10   6   5        1.51       -6.11     19.54 o 
  -9   6   5        7.18        4.51      6.72 o 
  -8   6   5       12.44       -5.60      7.52 o 
  -7   6   5       26.04       20.35      3.01 o 
  -6   6   5      170.74      164.84      7.93 o 
  -5   6   5       91.53       91.05      5.32 o 
  -4   6   5       23.35       17.32      3.19 o 
  -3   6   5      119.44      109.24      4.70 o 
  -2   6   5      434.28      475.48     10.08 o 
  -1   6   5      599.59      653.33     12.80 o 
   0   6   5     1165.52     1195.21     28.76 o 
   1   6   5       82.93       82.47      3.87 o 
   2   6   5       48.23       47.90      3.87 o 
   3   6   5       73.30       72.80      5.01 o 
   4   6   5     1036.77     1088.86     35.38 o 
   5   6   5      151.69      164.57     12.79 o 
   6   6   5       24.92       17.97      5.26 o 
   7   6   5       60.59       68.16      8.07 o 
   8   6   5        0.52       -8.34      9.02 o 
   9   6   5       16.16        7.97      8.29 o 
 -10   7   5        3.40        5.97     16.13 o 
  -9   7   5        8.50       24.78     14.74 o 
  -8   7   5        5.48       11.78     12.78 o 
  -7   7   5       79.45       93.72      9.73 o 
  -6   7   5        0.80        0.30      2.50 o 
  -5   7   5      695.38      749.51     26.11 o 
  -4   7   5       89.17       81.47      5.32 o 
  -3   7   5       31.31       29.28      4.51 o 
  -2   7   5       10.30        7.52      2.50 o 
  -1   7   5       30.56       29.99      3.01 o 
   0   7   5        7.74       10.22      2.50 o 
   1   7   5       25.91       20.59      4.51 o 
   2   7   5        1.64        2.26      5.26 o 
   3   7   5       30.15       26.72      3.61 o 
   4   7   5       35.69       30.07      4.28 o 
   5   7   5       24.31       21.94      4.15 o 
   6   7   5      108.55       95.15     16.54 o 
   7   7   5       17.36       12.48      4.15 o 
   8   7   5        0.45       -1.90     12.03 o 
   9   7   5        1.58       -9.02      9.41 o 
 -10   8   5        2.76        9.39     23.30 o 
  -9   8   5        7.44      -11.77     13.30 o 
  -8   8   5       20.02       21.05      7.52 o 
  -7   8   5        0.00        1.20      4.15 o 
  -6   8   5       94.11       95.35      8.27 o 
  -5   8   5      507.42      522.60     20.16 o 
  -4   8   5      414.94      426.24     17.04 o 
  -3   8   5      100.70       94.76      5.78 o 
  -2   8   5        3.63        5.41      2.50 o 
  -1   8   5      142.14      132.79      7.22 o 
   0   8   5       26.41       19.03      3.61 o 
   1   8   5      217.74      216.30      9.40 o 
   2   8   5       27.99       27.67      4.70 o 
   3   8   5      845.52      885.30     33.21 o 
   4   8   5       57.00       61.15      9.77 o 
   5   8   5       26.50       11.28      4.15 o 
   6   8   5        5.96        4.51     11.28 o 
   7   8   5        6.55       -7.52      7.52 o 
   8   8   5       68.31       67.02     20.30 o 
   9   8   5        1.82        6.01     16.54 o 
  -9   9   5       10.76        3.23     24.81 o 
  -8   9   5        0.06       -4.51     12.03 o 
  -7   9   5       53.90       67.26     13.14 o 
  -6   9   5        3.35       -3.76      4.25 o 
  -5   9   5      201.95      217.85     12.77 o 
  -4   9   5     1216.15     1317.14     45.94 o 
  -3   9   5        1.62        2.79      3.61 o 
  -2   9   5        8.13        9.24      3.76 o 
  -1   9   5       22.46       21.05      4.25 o 
   0   9   5      193.79      183.35      9.00 o 
   1   9   5      195.72      214.38     10.48 o 
   2   9   5       11.02       13.77      6.01 o 
   3   9   5      606.46      645.64     26.42 o 
   4   9   5       55.88       59.90      6.84 o 
   5   9   5        8.61        7.02      5.38 o 
   6   9   5        3.71        1.50      5.38 o 
   7   9   5        4.88        5.31     11.28 o 
   8   9   5        0.42       -3.92      9.02 o 
  -9  10   5        0.10       14.64     16.62 o 
  -8  10   5       10.05       20.13     11.38 o 
  -7  10   5      116.49      120.32     21.06 o 
  -6  10   5        4.21       -3.42      5.77 o 
  -5  10   5      121.86      111.12      8.99 o 
  -4  10   5      376.03      411.12     19.67 o 
  -3  10   5     1117.73     1243.40     41.93 o 
  -2  10   5      111.91      121.51      7.92 o 
  -1  10   5       25.76       18.02      3.87 o 
   0  10   5       55.07       43.36      4.51 o 
   1  10   5      159.54      158.25      9.40 o 
   2  10   5       53.67       53.68      6.12 o 
   3  10   5      692.26      723.79     36.80 o 
   4  10   5      115.83      129.03     26.32 o 
   5  10   5       60.89       44.67      8.07 o 
   6  10   5       10.35        4.01      6.72 o 
   7  10   5       33.78       32.83     12.24 o 
   8  10   5        0.07       -2.41     11.46 o 
  -8  11   5        0.85       -6.16     24.05 o 
  -7  11   5       10.06       16.37     15.03 o 
  -6  11   5       10.72       21.05      7.92 o 
  -5  11   5        0.21       -0.56      5.26 o 
  -4  11   5       89.15       84.49      6.85 o 
  -3  11   5      677.41      769.17     34.53 o 
  -2  11   5       18.23       15.04      4.70 o 
  -1  11   5       36.73       43.93      5.78 o 
   0  11   5       50.00       48.48      4.70 o 
   1  11   5       25.87       22.60      5.32 o 
   2  11   5       43.72       33.57      5.78 o 
   3  11   5        0.28       -2.00      4.70 o 
   4  11   5       60.56       58.99      9.27 o 
   5  11   5       31.29       18.97     15.04 o 
   6  11   5       25.83       38.63     15.14 o 
   7  11   5       15.47       30.02     30.82 o 
   8  11   5       12.47       35.43     27.81 o 
  -8  12   5        1.39      -11.28     21.05 o 
  -7  12   5        0.93        0.58     12.78 o 
  -6  12   5        0.48       11.13     19.54 o 
  -5  12   5        2.28        7.52      4.03 o 
  -4  12   5        6.58        5.80      3.61 o 
  -3  12   5      369.82      408.54     20.57 o 
  -2  12   5       13.07        9.36      4.70 o 
  -1  12   5       42.00       30.98      5.78 o 
   0  12   5        0.45        1.50      4.51 o 
   1  12   5      136.65      144.12     10.48 o 
   2  12   5      109.31      113.66      9.73 o 
   3  12   5      206.93      204.73     23.12 o 
   4  12   5        0.40       -0.41     13.53 o 
   5  12   5        0.12       -3.01      9.41 o 
   6  12   5       20.34       25.34     18.04 o 
   7  12   5       14.95       12.83     33.08 o 
  -7  13   5       32.77        0.67     18.79 o 
  -6  13   5        0.73       -4.64     14.28 o 
  -5  13   5       67.70       39.36     13.31 o 
  -4  13   5        0.14        7.52      5.32 o 
  -3  13   5        5.34        3.96      5.77 o 
  -2  13   5      265.38      278.39     26.03 o 
  -1  13   5      211.21      197.51     20.73 o 
   0  13   5       34.31       26.83      5.00 o 
   1  13   5      175.27      213.34     21.97 o 
   2  13   5      505.61      608.38     60.98 o 
   3  13   5       20.99       23.05      7.92 o 
   4  13   5       51.69       43.37     21.05 o 
   5  13   5        3.13      -19.39     21.05 o 
   6  13   5       13.53       15.03     14.79 o 
   7  13   5       74.62       36.53     16.62 o 
  -7  14   5      139.00      181.99     28.58 o 
  -6  14   5        4.16       -3.87     24.05 o 
  -5  14   5       93.34       98.05     38.39 o 
  -4  14   5      163.25      178.22     42.00 o 
  -3  14   5       92.85       94.68     14.33 o 
  -2  14   5        0.30        0.10      7.92 o 
  -1  14   5       18.30       25.44      6.37 o 
   0  14   5       36.54       42.32      8.51 o 
   1  14   5      262.12      291.51     38.94 o 
   2  14   5      282.08      327.82     51.08 o 
   3  14   5      117.98      125.08     30.88 o 
   4  14   5        7.36        8.91     11.96 o 
   5  14   5        0.35        3.54     13.14 o 
   6  14   5       22.54       23.58     16.83 o 
  -6  15   5       38.28       16.16     34.58 o 
  -5  15   5        5.64       16.54     15.39 o 
  -4  15   5      104.52      111.78     44.41 o 
  -3  15   5       24.25       21.58     27.82 o 
  -2  15   5      119.82      133.09     32.42 o 
  -1  15   5        0.19        8.38      7.22 o 
   0  15   5        1.26       -4.05      6.37 o 
   1  15   5       20.08        6.20     10.52 o 
   2  15   5        1.76        0.53      9.02 o 
   3  15   5        7.93       27.19     25.56 o 
   4  15   5       38.90       70.01     34.22 o 
   5  15   5        3.71       32.94     75.17 o 
  -5  16   5       25.70       60.19     17.52 o 
  -4  16   5        9.92       43.48     27.58 o 
  -3  16   5       48.40       48.78     26.01 o 
  -2  16   5       43.83       42.92     18.58 o 
  -1  16   5       16.57       13.70      9.39 o 
   0  16   5      135.48      118.15     34.55 o 
   1  16   5        9.75        0.30     28.57 o 
   2  16   5        5.28       -2.68     21.80 o 
   3  16   5       86.52       63.72     38.68 o 
   4  16   5        9.93       24.12     19.28 o 
  -3  17   5        0.25       29.69     16.61 o 
  -2  17   5        2.14       -2.46     15.79 o 
  -1  17   5       74.77       87.44     42.37 o 
   0  17   5       59.68       30.57     18.83 o 
   1  17   5        0.05       -4.51     14.79 o 
   2  17   5        0.57       20.05     18.79 o 
   3  17   5        5.55        4.25     16.00 o 
 -10   0   6        6.19        4.51     15.03 o 
  -8   0   6      104.58      115.81     19.55 o 
  -6   0   6      514.98      563.55     27.12 o 
  -4   0   6      484.32      551.74     15.07 o 
  -2   0   6      342.24      355.66     10.55 o 
   0   0   6     3249.35     3462.42     64.66 o 
   2   0   6      649.84      700.46     16.61 o 
   4   0   6       49.73       57.14      6.02 o 
   6   0   6      640.32      660.17     36.17 o 
   8   0   6      101.60      106.78     19.55 o 
  10   0   6        3.50      -34.58     34.58 o 
 -11   1   6       35.24        3.01     36.09 o 
 -10   1   6        0.00       -7.87      9.02 o 
  -9   1   6        2.72        0.00      6.38 o 
  -8   1   6      657.28      766.24     64.46 o 
  -7   1   6      289.88      270.55     18.65 o 
  -6   1   6      110.56      117.36      5.78 o 
  -5   1   6        0.00        3.01      2.13 o 
  -4   1   6       73.70       87.27      8.27 o 
  -3   1   6       68.93       69.08      3.76 o 
  -2   1   6        0.16       -0.75      3.76 o 
  -1   1   6      392.72      361.87     12.06 o 
   0   1   6      425.41      417.23      9.80 o 
   1   1   6      792.42      847.36     13.90 o 
   2   1   6      159.15      176.44      5.27 o 
   3   1   6       20.87       27.15      3.19 o 
   4   1   6       26.89       31.01      3.61 o 
   5   1   6      236.54      227.64     12.04 o 
   6   1   6        0.79       10.52      5.32 o 
   7   1   6       31.79       36.63      6.85 o 
   8   1   6       76.80       68.02     11.13 o 
   9   1   6       32.99       24.33     11.55 o 
  10   1   6        0.13       -4.94     14.77 o 
 -11   2   6        1.69      -25.56     25.56 o 
 -10   2   6        4.33        5.01      8.88 o 
  -9   2   6       22.25       26.31      7.44 o 
  -8   2   6      236.18      235.03     23.50 o 
  -7   2   6       29.52       28.02      6.12 o 
  -6   2   6      133.17      126.52      5.32 o 
  -5   2   6      109.50      113.50      4.70 o 
  -4   2   6        7.84        6.77      2.13 o 
  -3   2   6     1076.41     1170.93     18.10 o 
  -2   2   6     4778.49     5045.42     68.39 o 
  -1   2   6        3.03        2.00      1.50 o 
   0   2   6      445.97      451.46     15.08 o 
   1   2   6      747.50      793.29     34.75 o 
   2   2   6      173.67      176.14      6.39 o 
   3   2   6      269.15      306.66     20.33 o 
   4   2   6      689.24      778.63     25.53 o 
   5   2   6      957.79     1051.56     35.65 o 
   6   2   6      626.71      671.82     30.85 o 
   7   2   6       57.60       54.18      7.44 o 
   8   2   6       21.65       19.12      7.22 o 
   9   2   6       41.92       43.76     18.37 o 
  10   2   6        1.01      -17.29     20.30 o 
 -10   3   6       27.13       26.94     13.00 o 
  -9   3   6       17.62        9.62      7.51 o 
  -8   3   6       13.57       11.33      2.79 o 
  -7   3   6      830.76      925.23     43.57 o 
  -6   3   6       27.00       24.83      2.13 o 
  -5   3   6       43.91       45.88      3.19 o 
  -4   3   6     1025.86     1088.56     31.04 o 
  -3   3   6     1138.43     1196.16     18.47 o 
  -2   3   6      206.41      191.33      4.70 o 
  -1   3   6     4647.85     4767.90     60.83 o 
   0   3   6      486.56      486.31      9.05 o 
   1   3   6      177.12      192.26      6.12 o 
   2   3   6     1574.12     1710.06     56.90 o 
   3   3   6       74.81      101.66      6.38 o 
   4   3   6       41.84       40.57      4.70 o 
   5   3   6       62.38       61.81      6.02 o 
   6   3   6      224.67      223.48     11.56 o 
   7   3   6        0.48       -2.84      4.70 o 
   8   3   6       20.60       28.11      6.85 o 
   9   3   6        2.42        9.62      9.27 o 
 -10   4   6       46.86       37.81     18.04 o 
  -9   4   6      106.23      106.13     26.73 o 
  -8   4   6      158.24      165.01     17.33 o 
  -7   4   6       77.49       75.67      6.85 o 
  -6   4   6      426.10      453.38     14.91 o 
  -5   4   6        9.69       11.28      3.19 o 
  -4   4   6      214.92      227.38      8.63 o 
  -3   4   6        2.66        6.01      2.50 o 
  -2   4   6      335.96      323.59      8.29 o 
  -1   4   6      140.31      120.73      4.70 o 
   0   4   6     2267.72     2309.72     33.22 o 
   1   4   6      544.73      609.05     15.84 o 
   2   4   6        0.65       -2.50      2.50 o 
   3   4   6       78.49       75.68      6.02 o 
   4   4   6      137.10      122.13      6.85 o 
   5   4   6      109.31      105.71      6.38 o 
   6   4   6      377.49      405.16     19.48 o 
   7   4   6       26.91       21.60      5.78 o 
   8   4   6        0.24       -0.14      5.22 o 
   9   4   6       30.48       43.56     19.14 o 
 -10   5   6        8.41        4.23     14.32 o 
  -9   5   6       72.46       71.81     19.48 o 
  -8   5   6       21.30       13.53      5.38 o 
  -7   5   6       10.52       12.06      3.01 o 
  -6   5   6      120.30      109.80      5.32 o 
  -5   5   6      416.02      421.14     14.80 o 
  -4   5   6       10.65        6.01      2.50 o 
  -3   5   6      422.08      420.79     12.65 o 
  -2   5   6        5.58        3.01      2.13 o 
  -1   5   6        2.71        1.80      2.50 o 
   0   5   6     1694.29     1819.30     28.99 o 
   1   5   6       35.70       42.16      4.25 o 
   2   5   6       86.32       91.14      5.78 o 
   3   5   6       31.68       27.36      3.61 o 
   4   5   6       24.81       24.06      2.79 o 
   5   5   6      110.45      129.23      8.27 o 
   6   5   6      336.70      352.24     17.26 o 
   7   5   6       47.80       45.81      6.38 o 
   8   5   6       16.50       18.04      9.02 o 
   9   5   6       49.23       49.82     22.75 o 
 -10   6   6        4.98       -4.51     13.82 o 
  -9   6   6        0.37        5.30      9.09 o 
  -8   6   6        0.21       -6.01      6.01 o 
  -7   6   6       40.96       39.37      4.70 o 
  -6   6   6        0.73        6.77      3.19 o 
  -5   6   6      902.97      960.40     31.14 o 
  -4   6   6      309.60      311.20     11.14 o 
  -3   6   6       59.77       75.55      4.70 o 
  -2   6   6       67.68       66.28      5.26 o 
  -1   6   6       22.94       15.98      4.51 o 
   0   6   6      237.00      316.48     12.77 o 
   1   6   6      488.12      514.37     18.84 o 
   2   6   6      113.51      114.52      6.12 o 
   3   6   6      221.99      251.03     10.07 o 
   4   6   6      135.32      126.15      7.52 o 
   5   6   6       78.23       81.10     15.04 o 
   6   6   6       53.21       49.42      7.52 o 
   7   6   6      130.10      131.83     16.83 o 
   8   6   6        0.07        6.09     12.78 o 
   9   6   6       14.43       25.94     17.12 o 
 -10   7   6        2.31        0.00     21.05 o 
  -9   7   6       16.51       18.71     24.81 o 
  -8   7   6       10.90       11.03      5.38 o 
  -7   7   6      113.04      103.29      9.57 o 
  -6   7   6      125.81      113.13      7.45 o 
  -5   7   6     1443.38     1579.87     48.88 o 
  -4   7   6      880.68      864.87     28.58 o 
  -3   7   6       57.54       56.19      3.61 o 
  -2   7   6      129.97      127.89      6.38 o 
  -1   7   6       31.89       31.39      3.87 o 
   0   7   6       50.29       50.22      4.70 o 
   1   7   6        7.29        5.51      2.69 o 
   2   7   6      524.14      535.22     18.02 o 
   3   7   6        0.02       -1.50      4.51 o 
   4   7   6       98.59       84.40      5.65 o 
   5   7   6      473.01      492.62     24.61 o 
   6   7   6       27.36       16.04      5.38 o 
   7   7   6        0.83       -5.58      5.58 o 
   8   7   6        0.90        1.90      5.65 o 
   9   7   6        7.97        1.50      9.41 o 
  -9   8   6        6.52       18.94     17.98 o 
  -8   8   6        2.99        8.10      5.50 o 
  -7   8   6        2.34        3.57      3.87 o 
  -6   8   6       10.59        5.26      3.19 o 
  -5   8   6       65.57       63.13     14.29 o 
  -4   8   6       65.31       54.73      4.70 o 
  -3   8   6        4.35        6.01      4.51 o 
  -2   8   6      135.82      126.81      7.52 o 
  -1   8   6       13.71       10.31      3.61 o 
   0   8   6      287.41      311.73     12.25 o 
   1   8   6      446.52      480.41     16.98 o 
   2   8   6      300.28      288.34     14.30 o 
   3   8   6        0.11        0.90      5.00 o 
   4   8   6      935.95     1017.13     46.51 o 
   5   8   6       34.80       31.83     12.78 o 
   6   8   6       28.89       21.16      6.77 o 
   7   8   6        0.07        5.11      5.65 o 
   8   8   6        3.18       -0.38      9.98 o 
  -9   9   6        4.11       -2.08     34.58 o 
  -8   9   6        5.58        7.13     24.06 o 
  -7   9   6        0.62       -5.32      5.32 o 
  -6   9   6       77.87       75.67      8.31 o 
  -5   9   6       11.27       11.53      4.70 o 
  -4   9   6      269.52      276.04     15.05 o 
  -3   9   6       74.02      103.79      6.38 o 
  -2   9   6       24.87       23.91      3.76 o 
  -1   9   6      232.59      225.71     10.84 o 
   0   9   6        8.96       16.98      3.76 o 
   1   9   6       86.62       87.21      6.85 o 
   2   9   6      618.13      634.48     22.80 o 
   3   9   6      637.61      669.74     27.04 o 
   4   9   6        5.79        4.01      7.52 o 
   5   9   6        8.71        4.51     10.52 o 
   6   9   6        6.00       -0.29      5.85 o 
   7   9   6        0.06      -10.97     13.53 o 
   8   9   6       35.63        3.38     23.31 o 
  -9  10   6       41.37       52.56     24.38 o 
  -8  10   6       74.23       65.66     25.55 o 
  -7  10   6       50.08       42.89     11.38 o 
  -6  10   6      228.04      234.64     26.34 o 
  -5  10   6       50.43       47.93      6.85 o 
  -4  10   6      115.13      109.92      7.22 o 
  -3  10   6      928.91     1039.89     45.11 o 
  -2  10   6        0.00       -3.01      3.19 o 
  -1  10   6       40.68       35.10      6.77 o 
   0  10   6       22.86       18.60      4.70 o 
   1  10   6        2.84        6.18      5.26 o 
   2  10   6      611.63      650.31     24.22 o 
   3  10   6       31.63       31.19      9.02 o 
   4  10   6        5.12       -4.08      9.02 o 
   5  10   6       25.88       28.57      9.27 o 
   6  10   6       50.25       41.76     11.50 o 
   7  10   6        1.79       10.99     21.05 o 
   8  10   6       13.82       15.03     24.06 o 
  -8  11   6       31.64       45.75     29.96 o 
  -7  11   6       57.54       58.77     18.40 o 
  -6  11   6        1.00        3.93      6.85 o 
  -5  11   6        5.15       -3.01      5.32 o 
  -4  11   6        5.24        8.27      3.87 o 
  -3  11   6        0.56       -3.01      4.51 o 
  -2  11   6       58.54       49.62      6.12 o 
  -1  11   6        6.49       10.19      4.70 o 
   0  11   6        2.16        0.56      3.87 o 
   1  11   6       71.58       69.62      6.85 o 
   2  11   6      127.46      134.93      9.40 o 
   3  11   6      202.84      234.50     23.32 o 
   4  11   6       47.79       49.12     11.17 o 
   5  11   6       17.37       21.95     10.88 o 
   6  11   6       68.58       83.08     25.68 o 
   7  11   6       41.50       -3.74     18.04 o 
  -8  12   6       10.41       13.64     42.85 o 
  -7  12   6       30.25       68.25     27.64 o 
  -6  12   6       15.80       17.91     10.44 o 
  -5  12   6       52.33       64.04     12.19 o 
  -4  12   6       50.88       47.26      6.85 o 
  -3  12   6      103.20       99.12     10.48 o 
  -2  12   6      126.84      124.26      9.40 o 
  -1  12   6       16.79       15.54      6.12 o 
   0  12   6       94.02       89.40      9.73 o 
   1  12   6       58.12       41.22      7.92 o 
   2  12   6       43.68       44.18      7.92 o 
   3  12   6      102.86      100.56     25.57 o 
   4  12   6       11.03       -6.77      9.27 o 
   5  12   6        3.99        0.28     31.57 o 
   6  12   6        0.57      -11.25     13.79 o 
   7  12   6        0.00        0.98     17.61 o 
  -7  13   6       14.81       10.85     11.92 o 
  -6  13   6        0.12      -10.47     10.47 o 
  -5  13   6       62.66       66.64     19.54 o 
  -4  13   6       24.63       25.56      7.22 o 
  -3  13   6       17.22       11.28      6.38 o 
  -2  13   6      152.40      151.75     17.33 o 
  -1  13   6       49.45       41.82      6.85 o 
   0  13   6       49.31       34.61     16.54 o 
   1  13   6       56.06       45.89      8.62 o 
   2  13   6      211.84      246.89     31.81 o 
   3  13   6       11.12        2.32      5.77 o 
   4  13   6        0.05       -3.14     10.61 o 
   5  13   6        3.41        4.94     11.17 o 
   6  13   6       60.41       51.50     30.95 o 
  -6  14   6       27.83       40.29     23.76 o 
  -5  14   6       51.65       64.60     28.16 o 
  -4  14   6      114.06      108.07     26.76 o 
  -3  14   6        0.28       -3.85     11.28 o 
  -2  14   6      124.16      124.61     19.05 o 
  -1  14   6        4.19       -1.50      8.31 o 
   0  14   6      163.78      164.14     23.49 o 
   1  14   6        7.03        6.01      7.51 o 
   2  14   6       55.67       66.66     16.13 o 
   3  14   6       20.20       31.01     23.30 o 
   4  14   6       20.53        1.19     12.92 o 
   5  14   6       16.55        0.12     21.80 o 
  -6  15   6        2.77       16.72     17.52 o 
  -5  15   6        0.04       -3.13     13.00 o 
  -4  15   6        1.82      -10.34     12.62 o 
  -3  15   6       16.79       36.81     14.49 o 
  -2  15   6       22.95       23.27     10.06 o 
  -1  15   6       98.36      129.25     29.97 o 
   0  15   6        1.86       -6.77      9.77 o 
   1  15   6       10.95       -2.73      8.31 o 
   2  15   6       19.01        9.10     10.47 o 
   3  15   6       68.04       44.76     24.84 o 
   4  15   6        0.01       -8.72     17.51 o 
   5  15   6        0.19       -8.39     18.18 o 
  -4  16   6        3.32       -9.02     13.53 o 
  -3  16   6        3.83        4.84     24.05 o 
  -2  16   6       38.09       55.50     27.58 o 
  -1  16   6       99.60      105.65     33.58 o 
   0  16   6       37.43       37.69     15.17 o 
   1  16   6       43.58       54.58     26.40 o 
   2  16   6       11.59       -5.63     14.49 o 
   3  16   6        2.82       26.98     30.82 o 
  -3  17   6        1.09      -14.46     16.54 o 
  -2  17   6        6.19        5.26     12.23 o 
  -1  17   6        0.68      -11.48     11.55 o 
   0  17   6       80.77       84.37     15.84 o 
   1  17   6        6.57      -14.31     14.31 o 
   2  17   6        0.55       -4.68     16.83 o 
  -9   0   7        0.08      -10.52     10.52 o 
  -7   0   7      686.93      759.72     66.32 o 
  -5   0   7       44.18       39.10      4.51 o 
  -3   0   7        6.76       13.53      3.01 o 
  -1   0   7      245.86      236.41     10.54 o 
   1   0   7     2782.19     2930.86     59.63 o 
   3   0   7      396.68      420.31     19.58 o 
   5   0   7      324.44      350.77     19.57 o 
   7   0   7       17.34       39.09     10.52 o 
   9   0   7        4.13        3.01     18.04 o 
 -10   1   7        3.63      -11.77     13.53 o 
  -9   1   7       40.12       28.90     10.53 o 
  -8   1   7      169.46      216.29     23.32 o 
  -7   1   7      297.34      314.48     16.47 o 
  -6   1   7       57.93       59.64      4.25 o 
  -5   1   7       15.51       11.33      2.13 o 
  -4   1   7      563.90      567.17     21.11 o 
  -3   1   7      791.31      885.72     14.95 o 
  -2   1   7        0.10       -2.13      2.13 o 
  -1   1   7       27.59       26.62      2.50 o 
   0   1   7      456.97      482.67      9.60 o 
   1   1   7       64.98       70.59      6.77 o 
   2   1   7      377.40      425.74      9.41 o 
   3   1   7      412.10      471.16     15.42 o 
   4   1   7       26.76       30.55      7.52 o 
   5   1   7       27.27       24.83      5.32 o 
   6   1   7      148.19      160.81     10.06 o 
   7   1   7       16.70       16.54      6.38 o 
   8   1   7       14.04       13.03      7.92 o 
   9   1   7       20.69       25.32     17.34 o 
 -10   2   7       13.78       -6.70     11.28 o 
  -9   2   7        7.39        2.44     11.28 o 
  -8   2   7      150.63      137.75     17.33 o 
  -7   2   7       42.36       39.97      3.61 o 
  -6   2   7      142.30      142.53      6.12 o 
  -5   2   7       52.02       57.71      4.51 o 
  -4   2   7      689.79      678.71     20.33 o 
  -3   2   7     1400.54     1477.70     22.87 o 
  -2   2   7      885.60      935.86     15.47 o 
  -1   2   7     1689.11     1780.86     26.60 o 
   0   2   7      104.66       91.46      4.70 o 
   1   2   7       15.13       16.93      5.26 o 
   2   2   7       53.73       55.93      9.78 o 
   3   2   7       43.37       40.60      4.70 o 
   4   2   7      898.77      963.92     31.37 o 
   5   2   7      434.49      444.30     17.55 o 
   6   2   7       58.74       53.20      6.85 o 
   7   2   7       18.61       22.78      6.85 o 
   8   2   7        8.25        6.01      7.44 o 
   9   2   7        3.25       -2.06     10.06 o 
 -10   3   7       42.55       56.90     23.59 o 
  -9   3   7        0.80        5.39     12.03 o 
  -8   3   7       19.49       11.53      7.92 o 
  -7   3   7      148.47      154.38      7.22 o 
  -6   3   7       14.89       16.11      2.26 o 
  -5   3   7       30.53       32.49      3.19 o 
  -4   3   7        0.58        0.00      2.50 o 
  -3   3   7        9.31        4.81      2.50 o 
  -2   3   7       11.42        9.83      2.13 o 
  -1   3   7      119.32       97.04      3.61 o 
   0   3   7      537.67      541.67     10.66 o 
   1   3   7        2.30        3.76      3.19 o 
   2   3   7      244.25      284.67     11.14 o 
   3   3   7       66.16       67.80      4.70 o 
   4   3   7      178.75      179.72      9.00 o 
   5   3   7      348.24      373.51     15.41 o 
   6   3   7       25.63       11.86      5.26 o 
   7   3   7       37.08       40.95      8.31 o 
   8   3   7       23.61       21.88      8.88 o 
   9   3   7       52.29       54.61     26.46 o 
 -10   4   7        5.84       14.02     20.30 o 
  -9   4   7      119.92      111.02     28.65 o 
  -8   4   7        3.17        1.23      4.22 o 
  -7   4   7      265.67      297.26     13.83 o 
  -6   4   7      426.13      481.16     16.48 o 
  -5   4   7        6.66        5.11      2.26 o 
  -4   4   7      411.17      396.37     13.36 o 
  -3   4   7     1845.32     1996.85     56.16 o 
  -2   4   7      125.21      136.00      9.03 o 
  -1   4   7     1481.06     1538.04     22.44 o 
   0   4   7     1244.28     1228.12     18.71 o 
   1   4   7        0.36       -2.26      3.19 o 
   2   4   7      159.94      164.93      8.51 o 
   3   4   7       50.98       38.62      4.70 o 
   4   4   7       16.37       18.04      4.25 o 
   5   4   7       14.75        9.02      4.51 o 
   6   4   7       36.64       39.83      6.12 o 
   7   4   7      175.37      160.39     18.41 o 
   8   4   7        6.59        0.86     11.28 o 
   9   4   7        0.13        4.65     11.55 o 
 -10   5   7       16.52       17.13     26.31 o 
  -9   5   7        0.78       -0.38     11.28 o 
  -8   5   7        7.79        0.00      5.38 o 
  -7   5   7      413.69      442.05     32.35 o 
  -6   5   7      267.58      290.89     13.71 o 
  -5   5   7       65.25       63.15      8.27 o 
  -4   5   7     1135.55     1205.87     36.07 o 
  -3   5   7       14.18       11.62      2.50 o 
  -2   5   7      294.28      281.40     12.80 o 
  -1   5   7       11.18        7.22      2.50 o 
   0   5   7     1430.29     1565.12     49.28 o 
   1   5   7      167.44      171.87      8.51 o 
   2   5   7        7.41        8.38      3.61 o 
   3   5   7       69.10       72.08      6.77 o 
   4   5   7      113.51      104.71      7.51 o 
   5   5   7        0.29       -3.87      3.87 o 
   6   5   7      136.76      123.34     10.83 o 
   7   5   7      140.38      136.89     17.19 o 
   8   5   7       31.83       37.18     17.29 o 
   9   5   7       11.51        4.30     15.39 o 
 -10   6   7       25.34       15.40     17.52 o 
  -9   6   7        3.73       -4.44     10.47 o 
  -8   6   7       85.72       72.29     10.25 o 
  -7   6   7      167.24      181.02     14.33 o 
  -6   6   7      204.32      219.21     11.13 o 
  -5   6   7        7.62        4.51      3.19 o 
  -4   6   7       14.91        9.67      3.61 o 
  -3   6   7      467.45      487.24     14.80 o 
  -2   6   7        4.92        0.30      2.50 o 
  -1   6   7      280.93      308.28     12.64 o 
   0   6   7      286.87      276.52     11.14 o 
   1   6   7      108.31      118.30     13.54 o 
   2   6   7        4.46        4.01      2.69 o 
   3   6   7       93.67       94.42      6.12 o 
   4   6   7       35.80       35.65      5.22 o 
   5   6   7       21.30        9.92      4.15 o 
   6   6   7       24.36       22.18      5.50 o 
   7   6   7        1.77        4.01      5.38 o 
   8   6   7        1.46      -10.52     10.52 o 
   9   6   7        5.66       -2.10     14.28 o 
 -10   7   7       39.58      -13.53     27.06 o 
  -9   7   7        0.27       15.03     18.04 o 
  -8   7   7        8.33       -4.89      6.77 o 
  -7   7   7      397.72      438.90     32.35 o 
  -6   7   7       19.35       22.16      8.27 o 
  -5   7   7      132.39      130.87      7.92 o 
  -4   7   7      489.54      522.35     18.44 o 
  -3   7   7      131.11      134.33      6.85 o 
  -2   7   7       36.26       35.48      3.61 o 
  -1   7   7      384.81      393.58     15.87 o 
   1   7   7      585.64      619.22     21.83 o 
   2   7   7        0.00        3.44      3.61 o 
   3   7   7      393.29      406.66     20.33 o 
   4   7   7       64.10       70.41      6.77 o 
   5   7   7        2.46        7.65      4.22 o 
   6   7   7       28.78       13.64     16.54 o 
   7   7   7        6.71        0.12      5.50 o 
   8   7   7       11.54       -2.80     12.34 o 
  -9   8   7       19.81       12.03     19.55 o 
  -8   8   7       10.87        7.42      5.65 o 
  -7   8   7       10.06       11.86      5.26 o 
  -6   8   7        7.84       -3.61      3.61 o 
  -5   8   7       25.44       25.01      4.25 o 
  -4   8   7      444.15      453.53     16.94 o 
  -3   8   7        6.22        9.02      3.19 o 
  -2   8   7       90.50       98.24      6.77 o 
  -1   8   7       20.07       28.27      5.26 o 
   0   8   7       83.93       76.28      5.78 o 
   1   8   7      123.42      118.24      7.22 o 
   2   8   7       34.73       25.65      8.27 o 
   3   8   7      122.50      127.43      9.78 o 
   4   8   7      157.34      165.08     11.80 o 
   5   8   7       18.02       16.54      4.28 o 
   6   8   7       37.82       44.45     12.03 o 
   7   8   7        1.60       16.75      8.70 o 
   8   8   7        6.07       -1.50     12.10 o 
  -9   9   7        6.80       13.53     22.55 o 
  -8   9   7      181.89      216.61     94.77 o 
  -7   9   7        0.92       -5.00      5.00 o 
  -6   9   7        0.00       -0.21      6.77 o 
  -5   9   7        1.93       -0.75      4.25 o 
  -4   9   7        0.98       -3.87      3.87 o 
  -3   9   7       28.30       32.22      4.51 o 
  -2   9   7       22.93       20.59      4.51 o 
  -1   9   7      254.37      248.32     12.64 o 
   0   9   7        1.74        7.14      3.87 o 
   1   9   7      284.72      289.37     13.02 o 
   2   9   7        3.02        2.51      2.69 o 
   3   9   7      166.91      189.49     12.63 o 
   4   9   7      180.51      182.17     15.85 o 
   5   9   7        2.95        4.74      6.01 o 
   6   9   7        4.08        4.51     18.04 o 
   7   9   7       10.89        7.80      9.93 o 
   8   9   7        0.89      -14.10     14.11 o 
  -8  10   7        9.04       10.25     17.52 o 
  -7  10   7        1.89       -5.77      5.77 o 
  -6  10   7        5.39        6.31      5.00 o 
  -5  10   7      148.31      144.08     13.34 o 
  -4  10   7       51.72       49.17      5.00 o 
  -3  10   7      537.47      554.40     24.50 o 
  -2  10   7       91.50       92.82     10.53 o 
  -1  10   7        3.09        2.41      5.00 o 
   0  10   7       79.28       70.90      6.12 o 
   1  10   7        9.44       11.03      4.03 o 
   2  10   7       80.86       72.61      6.38 o 
   3  10   7        2.74        2.07      3.87 o 
   4  10   7      215.98      210.93     16.96 o 
   5  10   7       40.90       29.92      8.27 o 
   6  10   7       39.75       46.45     14.10 o 
   7  10   7        1.45      -13.23     15.01 o 
  -8  11   7       25.94       21.05     13.82 o 
  -7  11   7      146.36      143.31     42.76 o 
  -6  11   7       10.51        3.51      6.12 o 
  -5  11   7        0.65       -4.92      6.77 o 
  -4  11   7       21.16       21.24      4.70 o 
  -3  11   7       18.51       21.60      6.01 o 
  -2  11   7       26.27       29.11      4.70 o 
  -1  11   7        5.21        4.01      9.02 o 
   0  11   7       16.40       21.19      5.78 o 
   1  11   7       41.00       49.21      6.38 o 
   2  11   7       54.42       45.09      7.51 o 
   3  11   7      543.70      588.55     50.43 o 
   4  11   7       38.39       35.06      7.74 o 
   5  11   7        5.29       -0.47      8.27 o 
   6  11   7        2.17       16.65     31.57 o 
   7  11   7       45.40       18.68     16.95 o 
  -7  12   7       44.78       47.99     24.97 o 
  -6  12   7        1.23       22.49     12.19 o 
  -5  12   7        9.19        0.75      6.12 o 
  -4  12   7       37.76       20.50      6.01 o 
  -3  12   7       32.08       26.33      5.32 o 
  -2  12   7       86.04      102.03     10.48 o 
  -1  12   7       32.52       22.77      9.02 o 
   0  12   7       22.65       24.06      7.22 o 
   1  12   7        0.01        1.91      5.77 o 
   2  12   7       28.37       22.07      6.12 o 
   3  12   7       18.33       17.01     12.78 o 
   4  12   7        2.09        4.05      6.37 o 
   5  12   7       22.06       53.83     25.02 o 
   6  12   7       16.51       12.58     16.54 o 
  -7  13   7        6.13       -1.50     16.54 o 
  -6  13   7       28.90       30.29     18.04 o 
  -5  13   7        3.28        3.09     12.03 o 
  -4  13   7       29.28       33.83      9.57 o 
  -3  13   7       25.85       12.03      6.38 o 
  -2  13   7       63.08       68.30     12.63 o 
  -1  13   7        2.58       -2.89      6.37 o 
   0  13   7      185.44      192.12     26.69 o 
   1  13   7        7.77        4.01      6.12 o 
   2  13   7        3.46       -2.04      6.57 o 
   3  13   7      140.59      189.51     41.67 o 
   4  13   7        4.40       13.25     13.69 o 
   5  13   7       65.60       37.86     26.33 o 
   6  13   7        3.68       12.45     17.76 o 
  -6  14   7        6.66       -8.72     12.51 o 
  -5  14   7        2.88       -0.65      9.64 o 
  -4  14   7      159.37      188.54     58.04 o 
  -3  14   7        0.43        9.02      6.77 o 
  -2  14   7       38.12       45.28     14.09 o 
  -1  14   7       23.92       23.74      9.77 o 
   0  14   7      138.62      129.78     29.72 o 
   1  14   7       15.67       15.74      8.62 o 
   2  14   7       94.58       95.70     27.59 o 
   3  14   7       10.05        3.51      9.39 o 
   4  14   7       16.75       27.04     32.33 o 
   5  14   7       29.53        2.06     36.09 o 
  -5  15   7        2.70       13.58     23.30 o 
  -4  15   7        2.62       16.43     15.39 o 
  -3  15   7        1.30        1.00     15.03 o 
  -2  15   7       30.42       15.68     10.83 o 
  -1  15   7        0.27        7.93      8.88 o 
   0  15   7      143.15      151.96     42.35 o 
   1  15   7       23.22       29.72     15.53 o 
   2  15   7       28.91       33.08     16.45 o 
   3  15   7       58.39       97.30     60.90 o 
   4  15   7       11.65       14.53     26.31 o 
  -4  16   7        5.06       19.54     15.95 o 
  -3  16   7       37.42       65.68     18.07 o 
  -2  16   7       12.85       -8.19     14.11 o 
  -1  16   7        1.05       -2.73     11.55 o 
   0  16   7        1.87        3.51     11.12 o 
   1  16   7       86.77      108.26     51.17 o 
   2  16   7       15.88       -7.27     33.08 o 
   3  16   7        0.55      -12.20     16.54 o 
  -2  17   7        5.46       34.86     16.91 o 
  -1  17   7        8.22       -4.65     11.55 o 
   0  17   7       70.76       50.70     28.57 o 
 -10   0   8        6.79       19.54     21.05 o 
  -8   0   8      187.54      197.07     27.08 o 
  -6   0   8       50.86       61.65      7.52 o 
  -4   0   8      998.64     1120.89     46.83 o 
  -2   0   8       95.90      103.79      7.52 o 
   0   0   8      628.89      632.17     18.11 o 
   2   0   8       35.44       27.07      6.01 o 
   4   0   8       62.75       63.16      7.52 o 
   6   0   8       97.81      117.31     18.05 o 
   8   0   8       11.87       15.03     12.03 o 
 -10   1   8        7.09        5.32     13.70 o 
  -9   1   8       20.18       21.31      8.99 o 
  -8   1   8      226.59      245.21     33.25 o 
  -7   1   8       13.68       11.73      2.26 o 
  -6   1   8        5.88        6.31      2.50 o 
  -5   1   8       54.99       56.57      4.70 o 
  -4   1   8      224.55      228.13      9.00 o 
  -3   1   8       64.57       70.97      4.51 o 
  -2   1   8        4.48        3.76      2.13 o 
  -1   1   8      129.96      139.94      5.32 o 
   0   1   8      247.02      262.89      7.45 o 
   1   1   8      113.52      112.05      9.03 o 
   2   1   8       57.21       61.95      4.70 o 
   3   1   8      538.90      585.57     19.18 o 
   4   1   8       22.51       24.97      4.70 o 
   5   1   8       30.50       26.21      5.00 o 
   6   1   8       60.97       50.39      7.44 o 
   7   1   8       14.14       18.26      7.22 o 
   8   1   8        7.59       15.03     15.03 o 
   9   1   8        5.52       -5.26     11.69 o 
 -10   2   8        5.41        0.75     12.76 o 
  -9   2   8      181.02      195.65     42.56 o 
  -8   2   8      462.44      533.17     68.16 o 
  -7   2   8       20.71       21.53      2.50 o 
  -6   2   8       43.31       46.83      3.61 o 
  -5   2   8      618.53      673.20     22.80 o 
  -4   2   8      422.10      418.56     13.73 o 
  -3   2   8      103.53       96.48      5.32 o 
  -2   2   8       61.82       62.49      4.25 o 
  -1   2   8     1649.01     1748.76     26.96 o 
   0   2   8      907.32     1028.72     31.84 o 
   1   2   8       16.78       18.82      4.25 o 
   2   2   8       49.18       50.03      3.87 o 
   3   2   8       89.66       76.96      5.78 o 
   4   2   8      469.91      511.69     19.08 o 
   5   2   8       45.77       47.73     11.28 o 
   6   2   8        3.89        0.82      7.52 o 
   7   2   8        5.88        3.87      7.22 o 
   8   2   8        7.41        3.01     12.78 o 
   9   2   8       23.72       27.82     12.76 o 
 -10   3   8        7.70        6.23     24.06 o 
  -9   3   8       56.50       42.83     15.39 o 
  -8   3   8        3.32        0.90      2.92 o 
  -7   3   8      281.26      307.18     20.14 o 
  -6   3   8      118.36      112.81      6.85 o 
  -5   3   8        6.15        0.00      2.50 o 
  -4   3   8        0.06       -1.80      2.50 o 
  -3   3   8      330.76      354.48     11.94 o 
  -2   3   8        0.45       -0.75      2.13 o 
  -1   3   8      218.08      234.06      8.51 o 
   0   3   8        3.68        3.31      2.50 o 
   1   3   8      106.87      103.30      6.85 o 
   2   3   8        3.94        0.00      3.19 o 
   3   3   8       50.72       40.62      7.52 o 
   4   3   8      229.47      231.75     11.14 o 
   5   3   8       48.56       48.36      9.02 o 
   6   3   8        9.81        1.80      5.00 o 
   7   3   8      102.17      104.56     16.62 o 
   8   3   8        1.04       -1.50     16.54 o 
   9   3   8        9.20      -10.52     10.63 o 
 -10   4   8       16.90       18.29     12.63 o 
  -9   4   8      185.50      196.59     65.92 o 
  -8   4   8      107.09      121.16     17.99 o 
  -7   4   8        1.76        0.75      3.19 o 
  -6   4   8      339.47      371.61     17.54 o 
  -5   4   8      371.43      397.85     14.46 o 
  -4   4   8      147.05      142.24      6.85 o 
  -3   4   8      114.18      109.36      6.12 o 
  -2   4   8       74.96       76.50      8.27 o 
  -1   4   8       42.35       39.04      5.26 o 
   0   4   8      472.43      490.41     15.42 o 
   1   4   8      165.15      164.13      8.51 o 
   2   4   8        3.19        4.30      6.77 o 
   3   4   8       41.85       28.97      4.70 o 
   4   4   8      172.72      174.16      9.57 o 
   5   4   8        1.56        4.51      5.22 o 
   6   4   8      123.22      129.90     14.29 o 
   7   4   8        5.08       -6.37      6.37 o 
   8   4   8        0.34       -1.50      9.39 o 
   9   4   8        5.61       -1.65     11.12 o 
 -10   5   8       18.18        5.89     17.98 o 
  -9   5   8      121.26      133.54     50.69 o 
  -8   5   8       14.44        9.77      6.38 o 
  -7   5   8        6.40        3.22      3.76 o 
  -6   5   8        6.81        5.26      3.19 o 
  -5   5   8      595.33      643.78     23.12 o 
  -4   5   8      292.43      291.45     15.81 o 
  -3   5   8       23.51       23.52      3.19 o 
  -2   5   8      463.16      477.75     16.49 o 
  -1   5   8      159.82      155.21      7.45 o 
   0   5   8      606.96      631.10     22.39 o 
   1   5   8        0.78       -0.64      3.61 o 
   2   5   8       10.08        5.26      5.26 o 
   3   5   8       89.84       87.23      7.44 o 
   4   5   8      158.85      163.23     13.54 o 
   5   5   8        3.50        6.77      8.27 o 
   6   5   8       11.66        2.87      5.22 o 
   7   5   8      156.54      178.72     34.46 o 
   8   5   8        3.98       14.05     12.19 o 
 -10   6   8        0.00      -15.39     15.39 o 
  -9   6   8       32.95       39.84     21.26 o 
  -8   6   8        4.88        9.52      4.03 o 
  -7   6   8       10.02        9.45      3.61 o 
  -6   6   8      145.29      143.69      8.51 o 
  -5   6   8       22.52       22.65      4.25 o 
  -4   6   8      571.58      606.51     21.70 o 
  -3   6   8       63.13       63.16      4.70 o 
  -2   6   8       15.72       19.31      4.51 o 
  -1   6   8      551.41      583.34     24.87 o 
   0   6   8       29.59       29.49      4.25 o 
   1   6   8       37.12       44.45      8.27 o 
   2   6   8       96.52      110.91      8.27 o 
   3   6   8        4.98       -1.93      2.79 o 
   4   6   8      289.74      301.03     15.86 o 
   5   6   8       98.82       89.68     10.01 o 
   6   6   8       45.84       32.64      8.07 o 
   7   6   8      106.52       85.06     21.19 o 
   8   6   8       13.05        4.47     15.79 o 
  -9   7   8        5.69       13.53     18.04 o 
  -8   7   8        4.24        5.60      5.77 o 
  -7   7   8       36.55       46.40      7.92 o 
  -6   7   8        1.21        3.01      4.25 o 
  -5   7   8       23.30       20.67      4.70 o 
  -4   7   8     1159.39     1291.09     43.50 o 
  -3   7   8        0.96       -0.90      4.51 o 
  -2   7   8       40.87       35.19      4.70 o 
  -1   7   8       74.26       72.47      6.38 o 
   0   7   8       68.48       58.69      6.77 o 
   1   7   8        0.00       -3.01      4.25 o 
   2   7   8        1.04        1.84      4.70 o 
   3   7   8      174.86      171.81     10.48 o 
   4   7   8       18.12       17.50      5.22 o 
   5   7   8       10.88        5.06      7.52 o 
   6   7   8      104.83       81.98     14.16 o 
   7   7   8        7.87        4.84     10.61 o 
   8   7   8       29.62       52.30     13.96 o 
  -9   8   8       14.23       -3.01     16.54 o 
  -8   8   8        0.20        0.85     12.78 o 
  -7   8   8       27.65       17.58     12.03 o 
  -6   8   8      206.73      234.89     17.99 o 
  -5   8   8      275.35      285.20     14.34 o 
  -4   8   8      472.25      487.51     22.06 o 
  -3   8   8       16.10       12.78      3.19 o 
  -2   8   8       19.17       12.36      4.70 o 
  -1   8   8      399.75      440.56     20.23 o 
   0   8   8        0.68        6.01      4.51 o 
   1   8   8       78.13       77.63      7.44 o 
   2   8   8      582.49      610.91     23.96 o 
   3   8   8      603.31      665.86     32.49 o 
   4   8   8        3.17       -4.15      4.15 o 
   5   8   8        6.58        4.16      5.50 o 
   6   8   8       85.58      107.16     31.06 o 
   7   8   8        7.07       34.40     18.79 o 
   8   8   8        0.86      -17.22     17.32 o 
  -9   9   8       12.17       30.07     21.05 o 
  -8   9   8        1.33       -3.28     10.44 o 
  -7   9   8        2.03        3.01      4.70 o 
  -6   9   8      124.12      126.27     15.39 o 
  -5   9   8      154.63      164.53     14.10 o 
  -4   9   8       10.07        3.51      4.70 o 
  -3   9   8       35.75       40.46      4.70 o 
  -2   9   8       67.80       62.85      7.44 o 
  -1   9   8      320.55      356.59     16.93 o 
   0   9   8      481.93      537.25     21.69 o 
   1   9   8      269.86      294.29     17.34 o 
   2   9   8      174.00      165.77     11.56 o 
   3   9   8       51.19       45.92     14.29 o 
   4   9   8       28.08       35.23      9.77 o 
   5   9   8        0.66      -13.21     13.53 o 
   6   9   8        2.12       11.03     10.76 o 
   7   9   8        6.50        5.81     15.53 o 
  -8  10   8       15.59       16.32     18.58 o 
  -7  10   8        1.27       -1.50      7.22 o 
  -6  10   8        9.93       -6.01      9.02 o 
  -5  10   8        2.69        5.33      7.52 o 
  -4  10   8        1.12        5.15      3.61 o 
  -3  10   8        1.22       -3.19      3.19 o 
  -2  10   8       26.18       23.65      5.78 o 
  -1  10   8       51.57       51.74      7.52 o 
   0  10   8        0.31       -3.61      6.77 o 
   1  10   8        0.83       -0.84      4.70 o 
   2  10   8      114.32      106.96     15.79 o 
   3  10   8       43.50       50.38      8.62 o 
   4  10   8       20.46       24.85      9.77 o 
   5  10   8       11.14       -3.87     14.43 o 
   6  10   8        2.36       10.74     13.96 o 
   7  10   8       29.78       25.01     47.36 o 
  -8  11   8       63.21       30.07     25.56 o 
  -7  11   8        1.70        0.79     10.06 o 
  -6  11   8       15.94        7.52      8.51 o 
  -5  11   8        1.39       -5.26      5.26 o 
  -4  11   8       79.19       82.73     15.04 o 
  -3  11   8       21.31       16.04      4.70 o 
  -2  11   8       14.62        4.51      5.32 o 
  -1  11   8       55.23       56.66      8.62 o 
   0  11   8       97.41       92.77     11.55 o 
   1  11   8        4.41       11.03      5.38 o 
   2  11   8      102.51      115.33     13.63 o 
   3  11   8       70.57       64.25     13.63 o 
   4  11   8        0.54       -9.39      9.39 o 
   5  11   8       39.05       45.07     21.96 o 
   6  11   8       32.98       59.87     34.52 o 
  -7  12   8       12.12       17.83     10.82 o 
  -6  12   8        6.12      -14.32     14.32 o 
  -5  12   8       10.30        7.30      6.57 o 
  -4  12   8       38.45       33.91      7.22 o 
  -3  12   8       36.22       35.51      7.52 o 
  -2  12   8        0.11       -7.52      9.77 o 
  -1  12   8        2.65       -0.69      6.37 o 
   0  12   8       24.18        9.37      6.85 o 
   1  12   8       11.21       13.53      6.12 o 
   2  12   8      167.93      204.82     28.55 o 
   3  12   8       17.03       10.52     11.69 o 
   4  12   8      119.39      105.28     29.78 o 
   5  12   8        9.16       -3.45     22.55 o 
   6  12   8        9.75        2.63     16.61 o 
  -6  13   8       11.48        5.62     10.61 o 
  -5  13   8       23.93       21.32     22.55 o 
  -4  13   8       60.34       77.18     19.14 o 
  -3  13   8        2.50       -2.00      5.26 o 
  -2  13   8        0.13        0.00      8.31 o 
  -1  13   8       26.49       18.04      8.99 o 
   0  13   8       10.11        6.87      7.22 o 
   1  13   8      171.12      209.46     29.12 o 
   2  13   8       31.33       43.65     16.62 o 
   3  13   8        4.87        1.68      8.99 o 
   4  13   8       71.75       76.27     34.61 o 
   5  13   8        0.03       -7.71     14.49 o 
  -6  14   8        3.48        4.51     16.54 o 
  -5  14   8       17.32       -5.78     13.70 o 
  -4  14   8        0.13        4.61     15.17 o 
  -3  14   8       10.65       -5.65     13.26 o 
  -2  14   8        5.84        3.61      7.51 o 
  -1  14   8       29.57       30.89     15.79 o 
   0  14   8       26.53       18.12     17.29 o 
   1  14   8       25.83       42.88     15.39 o 
   2  14   8        0.26       -4.51     10.63 o 
   3  14   8       43.84       49.26     28.72 o 
   4  14   8        9.77       12.03     16.14 o 
  -5  15   8        9.51        6.24     14.32 o 
  -4  15   8        0.00        7.98     13.70 o 
  -3  15   8        1.47       -0.38     25.56 o 
  -2  15   8       12.98      -10.47     16.54 o 
  -1  15   8       22.80       34.01     14.74 o 
   0  15   8       47.86       46.25     19.48 o 
   1  15   8       43.07       56.78     27.64 o 
   2  15   8       11.44        9.86     14.09 o 
   3  15   8        3.63      -11.21     16.89 o 
  -3  16   8        0.02       -8.27     36.08 o 
  -2  16   8        0.05       26.31     18.07 o 
  -1  16   8       15.51       16.54     12.76 o 
   0  16   8       22.70       57.89     14.88 o 
   1  16   8       15.02       19.38     14.09 o 
   2  16   8       96.37      100.49     20.70 o 
  -9   0   9        0.02       25.56     13.53 o 
  -7   0   9       70.89       70.68     10.53 o 
  -5   0   9       48.16       57.14      6.01 o 
  -1   0   9       30.13       27.07      6.01 o 
   1   0   9      114.29      105.30      9.03 o 
   3   0   9      209.23      240.76     15.05 o 
   5   0   9      439.09      487.90     36.14 o 
   7   0   9       21.79        0.00     13.53 o 
 -10   1   9        3.50       -5.32     30.07 o 
  -9   1   9        1.85        5.58     18.04 o 
  -8   1   9        1.57        1.93      5.58 o 
  -7   1   9      326.46      355.21     26.35 o 
  -6   1   9        0.02        3.01      3.19 o 
  -5   1   9      378.52      401.70     14.91 o 
  -4   1   9        2.89       -0.60      3.01 o 
  -3   1   9       51.30       49.81      4.25 o 
  -2   1   9       71.32       68.60      4.70 o 
  -1   1   9       76.74       81.82      6.02 o 
   0   1   9        0.43        0.21      3.76 o 
   1   1   9      307.36      308.06     11.71 o 
   2   1   9        0.03       -1.20      2.50 o 
   3   1   9      125.83      121.48      6.85 o 
   4   1   9       88.98       94.70      7.52 o 
   5   1   9      210.64      216.88     13.27 o 
   6   1   9      137.88      138.20     13.26 o 
   7   1   9        1.66       -0.30      7.92 o 
   8   1   9       38.91       46.31     27.06 o 
 -10   2   9       14.20       11.28     18.79 o 
  -9   2   9        8.10        0.90      7.51 o 
  -8   2   9        5.53        2.58      3.61 o 
  -7   2   9        0.56       -2.10      2.50 o 
  -6   2   9      104.05      102.70      7.22 o 
  -5   2   9        0.92        5.01      2.69 o 
  -4   2   9       86.59       88.29      5.78 o 
  -3   2   9        6.84        9.77      3.76 o 
  -2   2   9      297.50      323.77     11.71 o 
  -1   2   9        9.28       12.03      3.19 o 
   0   2   9       20.77       24.43      4.25 o 
   1   2   9      223.76      211.51     15.05 o 
   2   2   9        6.79        6.01      2.69 o 
   3   2   9       65.20       55.39      5.32 o 
   4   2   9       41.46       39.86      5.78 o 
   5   2   9        9.64        3.34      4.70 o 
   6   2   9        6.32       -2.05      5.77 o 
   7   2   9        6.87       16.54      9.57 o 
   8   2   9        0.70        5.94     11.12 o 
 -10   3   9        0.03      -15.03     15.03 o 
  -9   3   9        0.98       -1.18     11.92 o 
  -8   3   9       73.69       60.64     15.04 o 
  -7   3   9       40.62       31.01      3.61 o 
  -6   3   9        0.37        2.10      2.50 o 
  -5   3   9        5.67       -2.00      2.69 o 
  -4   3   9      192.31      197.40     18.81 o 
  -3   3   9        6.89       14.82      3.61 o 
  -2   3   9      207.80      195.93      7.52 o 
  -1   3   9       38.62       35.56      3.61 o 
   0   3   9      331.99      343.47     12.21 o 
   1   3   9        1.30        3.76      6.77 o 
   2   3   9       47.54       42.87      5.32 o 
   3   3   9        1.74        3.76      8.27 o 
   4   3   9      412.33      415.82     20.58 o 
   5   3   9        0.30        2.60     12.78 o 
   6   3   9      196.16      204.37     23.78 o 
   7   3   9        5.56       12.98      9.73 o 
   8   3   9        0.68        8.24     13.26 o 
 -10   4   9        1.99        4.51     22.55 o 
  -9   4   9       57.60       66.95     28.81 o 
  -8   4   9      104.36      129.80     31.80 o 
  -7   4   9        0.11       -0.75      3.19 o 
  -6   4   9       42.31       38.43      3.87 o 
  -5   4   9       59.62       53.66      7.52 o 
  -4   4   9       20.01       22.64      3.61 o 
  -3   4   9       62.17       63.35      5.01 o 
  -2   4   9       29.17       24.49      5.26 o 
  -1   4   9       35.26       34.65      5.26 o 
   0   4   9       14.78       11.07      2.50 o 
   1   4   9      259.24      276.76     12.21 o 
   2   4   9      125.40      129.52      8.51 o 
   3   4   9       65.06       61.42      7.52 o 
   4   4   9       44.44       44.76      6.12 o 
   5   4   9      228.63      236.21     19.66 o 
   6   4   9        1.01        0.97      6.57 o 
   7   4   9       36.65       10.84      9.73 o 
   8   4   9       26.13       12.75     13.00 o 
  -9   5   9        1.31       -8.30     14.32 o 
  -8   5   9       57.77       78.73     21.80 o 
  -7   5   9      162.67      166.21     17.71 o 
  -6   5   9        4.88        9.02      3.61 o 
  -5   5   9      112.19      106.71      7.22 o 
  -4   5   9       12.74       12.61      3.61 o 
  -3   5   9       10.29        9.58      3.87 o 
  -2   5   9      199.53      211.04      9.00 o 
  -1   5   9      143.80      157.21      7.45 o 
   0   5   9      144.90      133.40      8.27 o 
   1   5   9        3.17        1.50      4.25 o 
   2   5   9     1201.05     1359.80     47.54 o 
   3   5   9       37.52       29.64      7.52 o 
   4   5   9      228.54      228.11     22.57 o 
   5   5   9       43.04       36.15      7.51 o 
   6   5   9       56.21       73.89     15.04 o 
   7   5   9       25.74       26.14     12.75 o 
   8   5   9       23.32       36.76     20.95 o 
  -9   6   9        1.23        9.02     18.04 o 
  -8   6   9       10.42       -3.87      6.77 o 
  -7   6   9      134.12      160.05     17.52 o 
  -6   6   9        3.18        6.01      4.25 o 
  -5   6   9       28.38       30.21      4.70 o 
  -4   6   9       65.19       67.14     11.28 o 
  -2   6   9       89.91       85.84      5.78 o 
  -1   6   9      361.57      395.73     16.48 o 
   0   6   9      270.69      310.13     13.84 o 
   1   6   9      245.34      244.10     12.20 o 
   2   6   9       40.26       48.59      5.00 o 
   3   6   9       21.14       15.04      3.87 o 
   4   6   9        7.26        2.87      6.01 o 
   5   6   9       89.43       83.30     20.30 o 
   6   6   9       42.96       39.59     12.60 o 
   7   6   9       26.33        5.64      9.73 o 
   8   6   9       43.84       45.78     22.55 o 
  -9   7   9       17.35       24.06     18.04 o 
  -8   7   9        1.21        4.89      7.74 o 
  -7   7   9       24.51       16.20      4.70 o 
  -6   7   9       79.65       77.16      8.31 o 
  -5   7   9       17.63       13.77      6.01 o 
  -4   7   9        3.44        6.51      4.03 o 
  -3   7   9      221.93      232.52     10.07 o 
  -2   7   9       13.76       12.03      3.61 o 
  -1   7   9      116.35      108.50      7.92 o 
   0   7   9       37.33       39.19      7.52 o 
   1   7   9      249.50      275.86     17.31 o 
   2   7   9      141.47      155.10     11.13 o 
   3   7   9       98.07       87.40      7.22 o 
   4   7   9       34.06       31.55      6.72 o 
   5   7   9       32.17       17.00     12.03 o 
   6   7   9        6.78      -10.78     27.06 o 
   7   7   9       29.18       25.97     16.89 o 
  -9   8   9       12.76       39.09     24.06 o 
  -8   8   9        2.26       10.91     13.63 o 
  -7   8   9        4.87        5.26      5.32 o 
  -6   8   9      222.94      218.83     24.94 o 
  -5   8   9       67.92       59.26      7.44 o 
  -4   8   9       65.15       56.48      7.52 o 
  -3   8   9       68.89       56.14      8.27 o 
  -2   8   9        4.45        5.26      5.32 o 
  -1   8   9       68.09       53.65      6.38 o 
   0   8   9       88.89       98.51      8.51 o 
   1   8   9      474.26      519.46     26.08 o 
   2   8   9        5.09       -5.77      5.77 o 
   3   8   9      510.77      505.74     41.58 o 
   4   8   9      154.96      137.95     13.34 o 
   5   8   9        7.67        0.93     12.78 o 
   6   8   9       71.34       71.13     29.72 o 
   7   8   9        0.25       21.80     21.26 o 
  -8   9   9        0.00       13.53     24.05 o 
  -7   9   9        6.09       -6.01     10.52 o 
  -6   9   9        9.81        1.50      7.52 o 
  -5   9   9        0.88       -4.10      5.77 o 
  -4   9   9       25.56       15.17      5.22 o 
  -3   9   9       16.24       18.79      5.32 o 
  -2   9   9       15.39       11.03      9.02 o 
  -1   9   9       71.55       84.36      8.62 o 
   0   9   9        3.10       14.76      5.77 o 
   1   9   9      120.52       95.86     12.78 o 
   2   9   9       13.14        5.58      7.52 o 
   3   9   9       10.48        7.95      8.27 o 
   4   9   9        2.40       14.53      8.07 o 
   5   9   9        1.18       -6.77      9.54 o 
   6   9   9        0.28       -8.58     15.25 o 
   7   9   9        2.49       34.52     28.08 o 
  -8  10   9       29.00       61.65     22.55 o 
  -7  10   9       29.16       18.18     10.52 o 
  -6  10   9       16.86       15.15      6.85 o 
  -5  10   9       14.87       11.10     10.52 o 
  -4  10   9        2.32        3.01      3.61 o 
  -3  10   9        6.59        9.16      5.77 o 
  -2  10   9        0.38       -3.01     10.52 o 
  -1  10   9        8.61        3.76      8.27 o 
   0  10   9        1.55       -5.77      5.77 o 
   1  10   9       10.49        1.13      6.77 o 
   2  10   9        3.98        3.87      7.22 o 
   3  10   9        0.02       -8.12      9.02 o 
   4  10   9        1.32        4.96     15.79 o 
   5  10   9        0.44        3.64     15.25 o 
   6  10   9        8.31        2.92     16.83 o 
  -7  11   9       12.76       -2.87     11.13 o 
  -6  11   9        0.12       -4.23      8.31 o 
  -5  11   9       33.36       24.51     13.53 o 
  -4  11   9       28.03       18.45      5.78 o 
  -3  11   9      203.75      196.35     29.28 o 
  -2  11   9        1.17       -2.66     11.28 o 
  -1  11   9       39.90       26.45     15.04 o 
   0  11   9       46.63       37.42      9.39 o 
   1  11   9        4.42        1.24      8.99 o 
   2  11   9        3.11       -6.01      7.51 o 
   3  11   9        0.57       -5.13      8.62 o 
   4  11   9        1.47       -0.75     11.12 o 
   5  11   9      105.46      117.83     62.85 o 
   6  11   9       29.35       24.02     17.93 o 
  -7  12   9       52.31       79.69     33.08 o 
  -6  12   9        0.46       12.93     11.79 o 
  -5  12   9        0.02        0.10     20.30 o 
  -4  12   9        5.22       -3.68      4.70 o 
  -3  12   9       34.45       16.14      7.92 o 
  -2  12   9       28.21        6.01      9.02 o 
  -1  12   9      273.59      321.86     46.78 o 
   0  12   9        5.62        3.76      8.50 o 
   1  12   9       13.91       11.69     16.54 o 
   2  12   9       75.59       88.72     25.02 o 
   3  12   9       42.24       31.92     13.70 o 
   4  12   9       58.03       76.85     28.65 o 
   5  12   9       29.72       18.04     21.80 o 
  -6  13   9        3.43       33.83     12.76 o 
  -5  13   9       47.18       21.05     24.81 o 
  -4  13   9        3.54      -19.34     19.54 o 
  -3  13   9       31.57       43.72     13.70 o 
  -2  13   9        3.24       -4.21      7.92 o 
  -1  13   9       10.41        3.88     16.54 o 
   0  13   9      122.46      161.53     39.62 o 
   1  13   9        2.10       -0.09      8.99 o 
   2  13   9       13.27        3.14     11.92 o 
   3  13   9       23.76       13.26     28.57 o 
   4  13   9        0.22       22.78     18.78 o 
  -5  14   9       32.45        5.26     21.80 o 
  -4  14   9        1.17       -1.20     15.84 o 
  -3  14   9       16.07       17.74     10.01 o 
  -2  14   9        2.85        3.01      8.31 o 
  -1  14   9       31.80       15.11     10.47 o 
   0  14   9        2.06      -11.69     11.69 o 
   1  14   9        2.53       -6.80     11.12 o 
   2  14   9        0.10       15.03     12.76 o 
   3  14   9        3.27      -14.82     21.05 o 
   4  14   9        0.92       11.85     16.62 o 
  -4  15   9       75.99       97.11     22.56 o 
  -3  15   9        0.57      -15.03     15.03 o 
  -2  15   9       13.87       -6.32     14.11 o 
  -1  15   9        0.85       -4.58     12.19 o 
   0  15   9        0.21        2.35     11.92 o 
   1  15   9        0.00        1.88     15.79 o 
   2  15   9        0.44      -23.30     23.30 o 
  -1  16   9        2.83       14.11     17.29 o 
   0  16   9       35.41       32.33     13.82 o 
 -10   0  10        2.74       36.08     28.57 o 
  -8   0  10      169.55      194.05     55.66 o 
  -6   0  10        3.92       -1.50      4.51 o 
  -4   0  10      255.07      273.91     16.56 o 
  -2   0  10        0.41        1.50      4.51 o 
   0   0  10        7.46        3.01      6.01 o 
   2   0  10       22.66       10.52      7.52 o 
   4   0  10      165.51      160.97     13.54 o 
   6   0  10       78.08       81.21     22.56 o 
   8   0  10       50.81       42.10     24.06 o 
 -10   1  10        0.34       -7.79     17.52 o 
  -9   1  10       28.72       42.72     16.62 o 
  -8   1  10       91.11       98.75     25.26 o 
  -7   1  10       50.89       48.12      5.78 o 
  -6   1  10       52.10       48.43      8.27 o 
  -5   1  10       48.36       49.67      5.32 o 
  -4   1  10      187.57      206.19      9.78 o 
  -3   1  10       95.36      103.03      6.38 o 
  -2   1  10        1.91       -0.75      3.19 o 
  -1   1  10        2.59       -1.50      3.19 o 
   0   1  10      731.74      757.93     25.53 o 
   1   1  10        0.41       -0.75      5.26 o 
   2   1  10      221.91      207.89     14.30 o 
   3   1  10      106.49      102.07      6.85 o 
   4   1  10       45.27       33.09      6.01 o 
   5   1  10       59.42       50.18      7.92 o 
   6   1  10       24.74       41.24     11.28 o 
   7   1  10        9.73       13.03     11.12 o 
   8   1  10        0.85       12.62     12.19 o 
 -10   2  10       15.74       -8.19     22.55 o 
  -9   2  10        2.03        7.65     11.38 o 
  -8   2  10       74.97       75.54     20.55 o 
  -7   2  10      136.81      157.19     16.39 o 
  -6   2  10        3.46        0.43      3.61 o 
  -5   2  10        0.94        2.15      4.51 o 
  -4   2  10      415.94      427.19     15.41 o 
  -3   2  10       86.04       81.24      5.32 o 
  -2   2  10        0.05       -2.36      3.61 o 
  -1   2  10       42.10       40.16      4.70 o 
   0   2  10      675.61      736.39     33.18 o 
   1   2  10       75.19       62.49      6.38 o 
   2   2  10        8.17        5.01      2.69 o 
   3   2  10      134.81      145.35      8.51 o 
   4   2  10        0.67        0.75      5.32 o 
   5   2  10        0.71       -2.10      5.00 o 
   6   2  10       17.08        6.52      7.92 o 
   7   2  10        4.60        4.25     11.92 o 
   8   2  10        9.83       23.30     13.82 o 
  -9   3  10       38.25       35.75     22.57 o 
  -8   3  10       74.39       94.87     23.84 o 
  -7   3  10       50.55       46.43      6.85 o 
  -6   3  10        0.09       -3.44      3.61 o 
  -5   3  10       21.15        9.77      3.87 o 
  -4   3  10        0.04        1.29      3.76 o 
  -3   3  10      105.94      116.00     12.78 o 
  -2   3  10       30.27       31.22      3.61 o 
  -1   3  10      293.13      283.29     11.14 o 
   0   3  10       83.31       79.47      5.78 o 
   1   3  10        5.15        9.69      4.70 o 
   2   3  10      204.31      188.19     10.64 o 
   3   3  10      219.17      192.58     11.93 o 
   4   3  10      130.76      137.77     10.06 o 
   5   3  10        1.58        0.00      7.52 o 
   6   3  10        2.59        0.40     12.78 o 
   7   3  10       30.09       10.16     19.55 o 
   8   3  10        3.65        6.88     18.18 o 
  -9   4  10        1.17       13.09     18.79 o 
  -8   4  10      346.04      407.84    102.84 o 
  -7   4  10       37.81       39.86      6.38 o 
  -6   4  10       12.28       13.36      5.26 o 
  -5   4  10       44.25       48.07      6.01 o 
  -4   4  10      412.29      452.60     18.07 o 
  -3   4  10       23.10       24.67      4.70 o 
  -2   4  10      603.87      653.32     21.24 o 
  -1   4  10       46.76       44.37      4.25 o 
   0   4  10       24.29       26.85      3.76 o 
   1   4  10      363.32      379.87     17.32 o 
   2   4  10       18.12       15.58      5.78 o 
   3   4  10       15.39       27.23     15.04 o 
   4   4  10      392.68      381.04     29.15 o 
   5   4  10        1.84        0.64      7.22 o 
   6   4  10      109.95      118.15     28.38 o 
   7   4  10        3.19       -2.32     11.12 o 
   8   4  10       13.44       -1.23     14.77 o 
  -9   5  10        2.63       -2.62     15.25 o 
  -8   5  10      124.65      123.13     48.05 o 
  -7   5  10        9.03        3.34      4.70 o 
  -6   5  10       19.71       14.03      4.70 o 
  -5   5  10        5.33       -2.26      9.02 o 
  -4   5  10      225.79      228.15     13.02 o 
  -3   5  10       47.22       44.04      9.77 o 
  -2   5  10        1.11       -2.26      8.27 o 
  -1   5  10        0.11        0.30      2.50 o 
   0   5  10      338.80      367.35     14.79 o 
   1   5  10       90.00       90.75      6.12 o 
   2   5  10      714.64      753.24     36.25 o 
   3   5  10       23.45       18.04      7.52 o 
   4   5  10        6.73        6.26      6.12 o 
   5   5  10        9.06        8.06     20.30 o 
   6   5  10        1.19       -4.66     27.81 o 
   7   5  10       17.93       15.26     14.32 o 
  -9   6  10       43.40       48.12     19.55 o 
  -8   6  10       50.54       45.79     29.32 o 
  -7   6  10       19.98       18.04      5.78 o 
  -6   6  10        2.44        7.52      4.25 o 
  -5   6  10       27.54       25.91      9.02 o 
  -4   6  10      341.68      356.50     18.06 o 
  -3   6  10        2.38        1.29      3.61 o 
  -2   6  10        5.11        2.36      3.61 o 
  -1   6  10        0.27        0.43      3.61 o 
   0   6  10      329.76      308.21     14.34 o 
   1   6  10       98.50       94.75      7.44 o 
   2   6  10       12.58        8.52      4.03 o 
   3   6  10       15.90       11.30      6.01 o 
   4   6  10       26.42       27.15     18.04 o 
   5   6  10       55.94       48.53     18.04 o 
   6   6  10       60.10       39.72     16.62 o 
   7   6  10        6.01       19.86     15.82 o 
  -9   7  10        0.04      -16.54     27.06 o 
  -8   7  10       31.55       33.25     20.70 o 
  -7   7  10        4.20        1.50      6.01 o 
  -6   7  10       41.05       49.67      7.44 o 
  -5   7  10       13.07       11.13      5.00 o 
  -4   7  10       53.20       52.18      6.12 o 
  -3   7  10       78.66       67.40      9.02 o 
  -2   7  10       80.78       60.40     12.03 o 
  -1   7  10       54.43       46.81      6.38 o 
   0   7  10      464.16      480.36     24.43 o 
   1   7  10       15.68        7.52      7.52 o 
   2   7  10       32.61       24.06      6.38 o 
   3   7  10      270.50      277.29     24.99 o 
   4   7  10       84.39       68.74     13.58 o 
   5   7  10        1.57       -3.44      8.38 o 
   6   7  10      114.52      135.58     53.07 o 
   7   7  10       16.94       10.71     27.06 o 
  -8   8  10        3.16       -7.52     15.03 o 
  -7   8  10       90.13       95.65     24.76 o 
  -6   8  10        8.66       10.39      5.77 o 
  -5   8  10        7.70        5.26      5.32 o 
  -4   8  10      120.33       96.58     10.48 o 
  -3   8  10      188.06      205.10     12.20 o 
  -2   8  10       43.29       26.51      5.32 o 
  -1   8  10       74.40       78.23      7.44 o 
   0   8  10      243.34      256.65     18.81 o 
   1   8  10       56.79       52.67      7.44 o 
   2   8  10        0.65        2.26      8.27 o 
   3   8  10      149.82      143.16     16.46 o 
   4   8  10       59.76       39.19      8.88 o 
   5   8  10        1.12       -1.34     22.55 o 
   6   8  10        0.24      -13.49     17.01 o 
   7   8  10        6.04        7.60     18.40 o 
  -8   9  10       24.42       31.57     18.04 o 
  -7   9  10        4.22        0.97      9.02 o 
  -6   9  10        6.01       -1.18     14.28 o 
  -5   9  10       45.14       44.96      7.22 o 
  -4   9  10       30.87       36.68      8.99 o 
  -3   9  10       16.60       12.78      6.38 o 
  -2   9  10        0.91        0.68      5.77 o 
  -1   9  10        4.05       -3.63      8.27 o 
   0   9  10      191.40      184.16     18.59 o 
   1   9  10       47.28       51.45     10.06 o 
   2   9  10        0.07       -0.46      6.85 o 
   3   9  10       59.36       94.34     18.35 o 
   4   9  10        0.88        7.52     17.29 o 
   5   9  10        0.71        2.52     14.92 o 
   6   9  10        0.23       20.18     25.57 o 
  -7  10  10        2.61        4.58     13.53 o 
  -6  10  10       41.80       51.28     17.34 o 
  -5  10  10        0.59       -1.40      6.57 o 
  -4  10  10       95.86       81.86     15.39 o 
  -3  10  10       11.07        7.27      6.12 o 
  -2  10  10        0.48        0.14      9.77 o 
  -1  10  10       56.41       50.41     14.29 o 
   0  10  10       13.02       37.45      8.99 o 
   1  10  10       21.60       25.65      8.99 o 
   2  10  10        9.40       10.45     10.47 o 
   3  10  10        0.51      -12.03     12.03 o 
   4  10  10       64.06       40.36     19.55 o 
   5  10  10       13.02       31.82     24.47 o 
   6  10  10        2.22       38.76     27.06 o 
  -7  11  10       12.11        0.25     16.54 o 
  -6  11  10       19.74       26.06     16.14 o 
  -5  11  10        2.43       -8.27     10.52 o 
  -4  11  10       70.28       79.70     20.71 o 
  -3  11  10        6.14       -3.91      8.27 o 
  -2  11  10        1.57        4.79      8.31 o 
  -1  11  10      125.95      128.05     23.07 o 
   0  11  10        4.58       -9.02      9.02 o 
   1  11  10        2.75        4.61      9.77 o 
   2  11  10       10.09        9.26     10.06 o 
   3  11  10       19.19       10.45      9.73 o 
   4  11  10       84.11      139.04     54.69 o 
   5  11  10       12.12        1.44     28.57 o 
  -6  12  10       11.66       33.70     42.85 o 
  -5  12  10       19.68       37.46     22.05 o 
  -4  12  10        9.12       12.46     27.06 o 
  -3  12  10        2.15        4.51     10.52 o 
  -2  12  10       71.01       70.25     20.23 o 
  -1  12  10       10.13        7.61      8.31 o 
   0  12  10      167.14      173.73     42.00 o 
   1  12  10        0.16        8.78      9.73 o 
   2  12  10        0.09        0.21     11.28 o 
   3  12  10        0.16       -7.30     11.12 o 
   4  12  10      134.31      177.94     83.99 o 
   5  12  10       20.86        8.44     31.57 o 
  -5  13  10        1.52       21.16     13.70 o 
  -4  13  10       13.47       -4.51     15.84 o 
  -3  13  10        0.33        3.61      7.51 o 
  -2  13  10        0.72        8.93      8.99 o 
  -1  13  10       58.55       62.22     22.25 o 
   0  13  10       22.79       15.82     12.19 o 
   1  13  10        0.06       -3.15     12.78 o 
   2  13  10        0.43        0.36     13.00 o 
   3  13  10       12.35       -2.89     12.75 o 
   4  13  10        0.09      -15.66     15.66 o 
  -4  14  10        0.31       -0.97     15.25 o 
  -3  14  10        5.19       14.79     16.45 o 
  -2  14  10        0.37       -1.50     12.03 o 
  -1  14  10        8.42       10.41     13.70 o 
   0  14  10        3.89        2.47     16.54 o 
   1  14  10       25.84       41.04     22.74 o 
   2  14  10        1.58      -13.26     13.26 o 
   3  14  10        2.04      -18.79     18.79 o 
  -3  15  10        6.39       12.22     16.91 o 
  -2  15  10        0.67       -5.64     18.35 o 
  -1  15  10        0.31        1.45     13.57 o 
   0  15  10        0.24       -5.89     24.05 o 
   1  15  10       13.64        6.86     15.03 o 
  -9   0  11       52.64       76.69     60.15 o 
  -7   0  11        0.18       -4.51      7.52 o 
  -5   0  11      654.74      663.11     40.69 o 
  -3   0  11       37.96       28.57      6.01 o 
  -1   0  11     1165.49     1299.31     66.48 o 
   1   0  11      377.26      400.53     22.59 o 
   3   0  11      116.02      126.34     12.03 o 
   5   0  11       71.57       75.19     21.05 o 
   7   0  11      220.75      288.85    204.60 o 
  -9   1  11        0.92       10.00     13.34 o 
  -8   1  11        4.33       -5.32     13.70 o 
  -7   1  11       43.57       41.69      7.44 o 
  -6   1  11       21.36       18.04      5.32 o 
  -5   1  11       27.59       19.55      5.32 o 
  -4   1  11       46.61       42.32      5.32 o 
  -3   1  11        1.62       -3.61      3.61 o 
  -2   1  11        2.29       -1.50      4.25 o 
  -1   1  11      822.98      871.63     30.88 o 
   0   1  11      484.31      516.57     19.91 o 
   1   1  11       32.96       35.07      5.78 o 
   2   1  11      175.70      186.27     17.30 o 
   3   1  11       89.28       77.34      6.85 o 
   4   1  11       43.47       36.84      7.22 o 
   5   1  11        2.25       -9.30     15.79 o 
   6   1  11        2.04        6.77     11.28 o 
   7   1  11        1.28        0.54     13.26 o 
  -9   2  11        0.23       18.19     22.55 o 
  -8   2  11       78.65      100.00     35.09 o 
  -7   2  11        0.01       -5.26      6.77 o 
  -6   2  11       27.58       33.56      5.78 o 
  -5   2  11       51.38       60.71     12.78 o 
  -4   2  11        8.03        2.26      4.25 o 
  -3   2  11       66.63       65.11      9.77 o 
  -2   2  11       11.06        1.50      3.61 o 
  -1   2  11        9.10        3.44      3.61 o 
   0   2  11        4.65       -2.26      4.25 o 
   1   2  11      338.72      357.72     15.86 o 
   2   2  11       61.73       60.08      5.26 o 
   3   2  11      159.66      138.09     10.53 o 
   4   2  11       71.40       62.48      9.39 o 
   5   2  11       54.16       37.59     15.79 o 
   6   2  11        8.26        4.51     12.03 o 
   7   2  11        3.32        2.31     28.57 o 
  -9   3  11       12.73        1.04     20.30 o 
  -8   3  11        6.82        6.01     15.79 o 
  -7   3  11        0.30        6.77      5.32 o 
  -6   3  11        2.80        4.94      3.61 o 
  -5   3  11        0.36        3.95      5.26 o 
  -4   3  11       92.06      101.56      7.92 o 
  -3   3  11       11.23       11.28      6.77 o 
  -2   3  11      152.24      146.91     12.03 o 
  -1   3  11      106.63      103.87      6.38 o 
   0   3  11      239.30      232.62     13.54 o 
   1   3  11        1.17        2.10      5.00 o 
   2   3  11      208.22      196.02     12.77 o 
   3   3  11       90.91       86.38      8.51 o 
   4   3  11       52.62       65.33      9.73 o 
   5   3  11       16.21       23.76     12.03 o 
   6   3  11        4.85        1.66      9.09 o 
   7   3  11        0.16       -5.08     15.39 o 
  -9   4  11      132.33      144.84     23.65 o 
  -8   4  11       21.43       -4.51     11.13 o 
  -7   4  11       25.56       27.35      8.31 o 
  -6   4  11        0.25       -4.70      4.70 o 
  -5   4  11        9.00       10.52      6.77 o 
  -4   4  11      100.41       96.80      7.22 o 
  -3   4  11        0.21       -1.50      3.87 o 
  -2   4  11      379.16      394.14     14.34 o 
  -1   4  11      508.54      553.87     19.69 o 
   0   4  11       22.64       20.73      4.51 o 
   1   4  11      160.61      145.99     10.64 o 
   2   4  11      171.46      153.79     11.13 o 
   3   4  11      389.82      444.81     39.91 o 
   4   4  11        1.11       -1.42      8.27 o 
   5   4  11       12.88       28.29     11.13 o 
   6   4  11       23.38       18.54     12.10 o 
   7   4  11       11.62        8.27     14.88 o 
  -9   5  11        4.48        1.95     24.81 o 
  -8   5  11      158.45      186.00     58.55 o 
  -7   5  11        0.95       -3.61      5.00 o 
  -6   5  11       17.56       18.97      5.00 o 
  -5   5  11       70.42       74.63      8.31 o 
  -4   5  11      492.04      527.27     24.22 o 
  -3   5  11        6.63        1.50      6.77 o 
  -2   5  11      464.77      498.97     22.29 o 
  -1   5  11      238.32      236.67     12.20 o 
   0   5  11        0.34       -2.63      3.87 o 
   1   5  11        2.33       -0.19      8.27 o 
   2   5  11        0.26        0.41      5.77 o 
   3   5  11      166.58      194.15     19.66 o 
   4   5  11       57.46       63.64     18.80 o 
   5   5  11        7.26       17.29     12.84 o 
   6   5  11      129.62      129.98     56.36 o 
   7   5  11        1.37       21.22     16.62 o 
  -8   6  11       37.46       29.52     18.18 o 
  -7   6  11       13.48       14.41      8.27 o 
  -6   6  11      173.45      179.22     20.72 o 
  -5   6  11      162.60      164.81     17.30 o 
  -4   6  11       14.36        9.62      6.77 o 
  -3   6  11       43.27       29.89      5.78 o 
  -2   6  11      599.39      620.32     27.70 o 
  -1   6  11      263.20      255.11     14.34 o 
   0   6  11      414.14      459.51     26.35 o 
   1   6  11       24.01       15.04     10.52 o 
   2   6  11      263.48      276.00     25.92 o 
   3   6  11      537.31      619.75     53.78 o 
   4   6  11      100.05      101.44     19.47 o 
   5   6  11       12.22        8.97      7.38 o 
   6   6  11        7.18       14.70     23.48 o 
   7   6  11       33.87       33.16     20.71 o 
  -8   7  11       20.58       31.95     29.32 o 
  -7   7  11       39.54       37.84     12.63 o 
  -6   7  11        3.63        6.56      5.77 o 
  -5   7  11      321.27      324.71     37.77 o 
  -4   7  11        0.09        3.55      9.02 o 
  -3   7  11       53.79       63.91      9.77 o 
  -2   7  11        8.98        6.77      4.25 o 
  -1   7  11       14.38       11.21      5.78 o 
   0   7  11      183.60      185.19     12.20 o 
   1   7  11        1.39        7.40      6.37 o 
   2   7  11      123.77      116.44     14.33 o 
   3   7  11        2.56        7.52      5.38 o 
   4   7  11       44.74       49.22     26.31 o 
   5   7  11       16.86       27.02     14.10 o 
   6   7  11       15.72       46.74     31.99 o 
  -8   8  11        9.98       -1.50     18.04 o 
  -7   8  11       47.44       50.17     18.89 o 
  -6   8  11       52.62       37.41      8.99 o 
  -5   8  11       40.35       30.57      7.92 o 
  -4   8  11       59.32       61.52     10.06 o 
  -3   8  11        3.66        6.51      4.70 o 
  -2   8  11        0.00       -1.23      5.77 o 
  -1   8  11        3.77        1.50      6.38 o 
   0   8  11       85.34       72.99     10.48 o 
   1   8  11        4.34        3.91      9.02 o 
   2   8  11       90.98       54.74     12.78 o 
   3   8  11        2.20       -7.34      8.62 o 
   4   8  11       15.11        5.41     10.01 o 
   5   8  11       39.70       66.29     34.89 o 
   6   8  11        5.12      -13.00     17.29 o 
  -7   9  11        8.48        4.81     10.01 o 
  -6   9  11        1.96       -6.85      6.85 o 
  -5   9  11      182.66      191.67     39.31 o 
  -4   9  11       29.57       26.31     11.28 o 
  -3   9  11        7.73       -1.16      6.85 o 
  -2   9  11        0.57       -2.36      7.22 o 
  -1   9  11      220.63      232.10     22.71 o 
   0   9  11        5.85        1.62      8.27 o 
   1   9  11        0.54       -2.26      7.44 o 
   2   9  11       49.02       51.64     13.34 o 
   3   9  11      163.28      142.78     38.97 o 
   4   9  11        0.40        5.26     11.69 o 
   5   9  11        1.78        6.59     17.70 o 
   6   9  11       38.53       65.56     32.33 o 
  -7  10  11        1.70        1.62     12.75 o 
  -6  10  11       36.26       56.30     28.18 o 
  -5  10  11       24.01       36.94     27.82 o 
  -4  10  11        2.97       -3.51     11.28 o 
  -3  10  11       27.13       16.36      8.99 o 
  -2  10  11       10.51        7.43     14.28 o 
  -1  10  11       55.56       42.35     17.29 o 
   0  10  11        1.90       13.27      8.99 o 
   1  10  11      148.53      143.81     26.15 o 
   2  10  11       26.77       34.78     14.28 o 
   3  10  11        6.52       -0.25     16.54 o 
   4  10  11      114.27      157.76     59.54 o 
   5  10  11        0.25      -20.14     30.82 o 
  -6  11  11        8.57        6.77     11.69 o 
  -5  11  11       10.00       18.21     13.34 o 
  -4  11  11        0.00       11.83     11.38 o 
  -3  11  11        3.35        1.80      7.51 o 
  -2  11  11        7.48       -5.41      7.51 o 
  -1  11  11       15.16        9.34     10.06 o 
   0  11  11        1.97        8.15     12.03 o 
   1  11  11       30.55       10.52     11.69 o 
   2  11  11       32.25       31.48     15.25 o 
   3  11  11       15.96       27.32     16.83 o 
   4  11  11        7.90       12.63     17.51 o 
  -5  12  11       30.44        8.12     23.31 o 
  -4  12  11        1.42       -2.34     24.81 o 
  -3  12  11       39.27       34.73     16.45 o 
  -2  12  11        1.10       -2.71     12.51 o 
  -1  12  11       14.42       21.45     13.34 o 
   0  12  11       20.16       16.60     14.28 o 
   1  12  11        9.24       14.23     13.70 o 
   2  12  11       21.92       33.15     21.14 o 
   3  12  11        6.11        1.55     23.30 o 
   4  12  11        1.12      -21.38     21.38 o 
  -4  13  11       82.42       91.73     18.08 o 
  -3  13  11        0.18       19.11     18.89 o 
  -2  13  11        0.05      -11.23     24.05 o 
  -1  13  11       23.35       30.20     18.58 o 
   0  13  11        7.82       -0.31     12.62 o 
   1  13  11        0.69       15.49     15.53 o 
   2  13  11       15.52       31.63     13.26 o 
   3  13  11        2.74       -1.46     17.19 o 
  -3  14  11        4.73       19.54     17.32 o 
  -2  14  11        1.70       -4.91     15.53 o 
  -1  14  11        0.41      -10.79     11.92 o 
   0  14  11       78.48      125.47     16.91 o 
   1  14  11       44.80       30.75     22.55 o 
  -8   0  12       37.34       22.55     25.56 o 
  -6   0  12       28.68       18.04      7.52 o 
  -4   0  12        0.00        4.51      6.01 o 
  -2   0  12       45.09       37.59      7.52 o 
   0   0  12       80.45       75.19     12.03 o 
   2   0  12      215.04      216.66     18.06 o 
   4   0  12        0.12       -4.51      9.02 o 
   6   0  12       21.59       33.08     31.57 o 
  -9   1  12       23.73        1.55     27.82 o 
  -8   1  12        0.29       -3.01     15.84 o 
  -7   1  12        0.00       -6.38      6.38 o 
  -6   1  12        8.39        9.02      5.32 o 
  -5   1  12        1.55       -2.34      7.52 o 
  -4   1  12       15.71       15.04      4.70 o 
  -3   1  12       33.29       26.33      5.32 o 
  -2   1  12       57.26       39.86      5.32 o 
  -1   1  12       25.46       15.34      5.00 o 
   0   1  12      982.75     1039.47     46.63 o 
   1   1  12       22.17       18.17      9.77 o 
   2   1  12       31.57       35.91      6.38 o 
   3   1  12       81.00       80.16      9.57 o 
   4   1  12       30.48       24.31      8.88 o 
   5   1  12       12.20       24.94     16.54 o 
   6   1  12        5.36       -9.61     12.19 o 
   7   1  12       51.04       34.08     33.08 o 
  -9   2  12        4.71      -20.11     20.11 o 
  -8   2  12       12.18       -5.93     16.62 o 
  -7   2  12       22.70        6.25      6.85 o 
  -6   2  12        4.04        4.51      5.32 o 
  -5   2  12       54.34       51.71      6.85 o 
  -4   2  12        1.11       -0.75      4.25 o 
  -3   2  12       15.65       11.03      4.70 o 
  -2   2  12        7.03       -1.50      4.25 o 
  -1   2  12      400.81      430.71     19.90 o 
   0   2  12        0.83        6.35      4.70 o 
   1   2  12       59.65       57.80      7.92 o 
   2   2  12       25.59       21.98      6.85 o 
   3   2  12      124.58      104.57     12.24 o 
   4   2  12       17.68        6.81      9.02 o 
   5   2  12       69.46       74.44     22.05 o 
   6   2  12        1.14        3.37     13.26 o 
   7   2  12        3.59       13.53     31.57 o 
  -9   3  12        2.61       13.70     18.78 o 
  -8   3  12        0.27        1.64     15.66 o 
  -7   3  12       30.28       21.90     11.28 o 
  -6   3  12       36.13       43.59      7.51 o 
  -5   3  12        4.06       -1.34      4.70 o 
  -4   3  12      170.16      162.97     13.01 o 
  -3   3  12      199.90      199.59     11.13 o 
  -2   3  12       20.82       14.53      4.70 o 
  -1   3  12      427.76      449.16     20.23 o 
   0   3  12       34.54       37.13     13.53 o 
   1   3  12        8.32        9.43      5.77 o 
   2   3  12        0.01       -6.01      6.38 o 
   3   3  12      140.62      172.20     17.53 o 
   4   3  12       31.69       23.40     11.28 o 
   5   3  12        4.30        9.87     11.92 o 
   6   3  12        4.54        3.13     13.26 o 
   7   3  12        1.40      -29.32     29.32 o 
  -8   4  12       50.05       59.34     39.61 o 
  -7   4  12       22.79       14.59      8.62 o 
  -6   4  12        6.67        4.51      6.38 o 
  -5   4  12        4.88        9.02      5.32 o 
  -4   4  12       14.21        5.26      5.32 o 
  -3   4  12        9.57        4.73      3.76 o 
  -2   4  12       94.85      104.57      7.44 o 
  -1   4  12      307.97      336.12     15.86 o 
   0   4  12       16.78       16.42      3.61 o 
   1   4  12      173.80      160.91     13.27 o 
   2   4  12        1.52        0.69      6.85 o 
   3   4  12      220.48      234.75     35.11 o 
   4   4  12        0.86        3.06      9.88 o 
   5   4  12        0.35        1.88     11.41 o 
   6   4  12        4.45       -2.26     13.82 o 
  -8   5  12       46.53       49.71     25.96 o 
  -7   5  12        0.14        1.50      7.74 o 
  -6   5  12        0.00       -3.14      5.77 o 
  -5   5  12        1.91       -4.13      6.12 o 
  -4   5  12      233.41      246.42     21.06 o 
  -3   5  12       61.60       51.59      7.22 o 
  -2   5  12        1.23       -0.17      4.70 o 
  -1   5  12        5.56       10.74      3.76 o 
   0   5  12        0.69        3.51      4.03 o 
   1   5  12      246.54      226.58     20.56 o 
   2   5  12       73.27       55.02     18.80 o 
   3   5  12      562.72      631.54     95.65 o 
   4   5  12       31.54       21.13     18.04 o 
   5   5  12        4.72        6.94     11.36 o 
   6   5  12        0.58       25.59     22.72 o 
  -8   6  12       73.17       86.44     18.04 o 
  -7   6  12        4.32       -0.10      7.92 o 
  -6   6  12        0.20       -6.85      6.85 o 
  -5   6  12      124.78      108.90     13.70 o 
  -4   6  12      152.55      173.83     19.76 o 
  -3   6  12       81.79       73.69      8.31 o 
  -2   6  12       70.67       70.03      7.92 o 
  -1   6  12       37.59       38.14      9.02 o 
   0   6  12       54.51       81.87     11.13 o 
   1   6  12      119.10      121.96     14.78 o 
   2   6  12      141.92      142.53     20.23 o 
   3   6  12       33.12       32.62     11.38 o 
   4   6  12        4.07       -9.81      9.81 o 
   5   6  12       20.78        4.76     14.31 o 
   6   6  12        0.53       -9.84     16.39 o 
  -8   7  12       43.70       33.79     46.61 o 
  -7   7  12       13.48        2.61      9.73 o 
  -6   7  12       12.47        9.02      8.50 o 
  -5   7  12       78.47       79.14     17.33 o 
  -4   7  12      179.53      179.95     21.32 o 
  -3   7  12      222.16      222.29     23.33 o 
  -2   7  12       41.91       31.58      6.38 o 
  -1   7  12        0.83        1.16      6.85 o 
   0   7  12       14.81       12.78      8.51 o 
   1   7  12        0.01        1.30      7.92 o 
   2   7  12        5.14       -6.18      9.39 o 
   3   7  12       30.03       11.03     12.23 o 
   4   7  12        6.75        0.93     11.96 o 
   5   7  12       32.54       40.91     30.78 o 
   6   7  12        0.32      -10.07     23.83 o 
  -7   8  12       63.63       46.28     21.62 o 
  -6   8  12       54.26       73.46     25.26 o 
  -5   8  12       15.48       20.97     10.06 o 
  -4   8  12        0.00       -7.74      7.74 o 
  -3   8  12       48.73       34.42      8.88 o 
  -2   8  12       19.74       15.04      7.22 o 
  -1   8  12        1.80       -3.01      7.44 o 
   0   8  12      158.12      171.30     24.84 o 
   1   8  12       39.60       29.55     12.78 o 
   2   8  12       58.21       63.23     47.37 o 
   3   8  12       13.79       11.03     12.03 o 
   4   8  12       10.28       15.34     15.01 o 
   5   8  12       26.16       27.63     24.92 o 
  -7   9  12       37.09       22.43     29.32 o 
  -6   9  12       26.14       27.92     14.43 o 
  -5   9  12       48.53       59.17     19.48 o 
  -4   9  12       81.75       74.61     25.50 o 
  -3   9  12       52.01       75.25     22.25 o 
  -2   9  12       18.28        4.61      9.77 o 
  -1   9  12      278.73      270.03     40.63 o 
   0   9  12       62.78       63.42     25.56 o 
   1   9  12        0.06        0.00     18.04 o 
   2   9  12       14.31       12.94     12.19 o 
   3   9  12       29.21       64.35     24.36 o 
   4   9  12        2.82       17.69     17.24 o 
   5   9  12        3.33        6.13     25.50 o 
  -6  10  12        0.00       10.28     13.26 o 
  -5  10  12       90.40      113.03     51.43 o 
  -4  10  12       31.83       27.06     14.09 o 
  -3  10  12        4.10        4.11     10.06 o 
  -2  10  12        0.02        2.26      9.57 o 
  -1  10  12        1.13        8.76     12.19 o 
   0  10  12       34.55       33.99     36.84 o 
   1  10  12       30.56       26.52     13.53 o 
   2  10  12        9.67       -3.28     13.53 o 
   3  10  12       42.14       57.41     31.33 o 
   4  10  12       32.16       43.15     15.53 o 
  -5  11  12       19.88        0.12     13.00 o 
  -4  11  12        4.42       16.08     13.34 o 
  -3  11  12       23.32       36.31     17.52 o 
  -2  11  12       28.84       38.78     19.46 o 
  -1  11  12        0.00       -0.63     12.62 o 
   0  11  12       67.31       76.16     28.47 o 
   1  11  12        0.18       -4.51     18.79 o 
   2  11  12        6.56       11.51     26.31 o 
   3  11  12       11.57      -14.03     18.04 o 
  -5  12  12       23.72        3.91     21.80 o 
  -4  12  12       38.10       43.30     15.84 o 
  -3  12  12       28.13       14.18     18.04 o 
  -2  12  12       58.56       35.91     19.88 o 
  -1  12  12        1.43       -6.21     11.38 o 
   0  12  12        0.10       11.63     20.30 o 
   1  12  12        2.06      -10.87     13.70 o 
   2  12  12       12.35       12.78     30.82 o 
   3  12  12        9.67       -2.36     14.43 o 
  -3  13  12        3.69      -14.88     14.88 o 
  -2  13  12        4.38       -4.58     11.38 o 
  -1  13  12        0.06        0.96     14.28 o 
   0  13  12       29.76       52.38     22.55 o 
   1  13  12       11.80       -7.34     13.26 o 
  -7   0  13       16.16       21.05     16.54 o 
  -5   0  13       14.66       12.03      7.52 o 
  -3   0  13       14.88        1.50      7.52 o 
  -1   0  13        0.11        9.02      7.52 o 
   1   0  13        9.61       16.54      9.02 o 
   3   0  13       44.29       48.12     13.53 o 
   5   0  13        4.68      -16.54     22.55 o 
  -8   1  13       10.06       -7.55     20.69 o 
  -7   1  13        0.05        0.82     15.79 o 
  -6   1  13        7.61        7.52      7.52 o 
  -5   1  13        1.44        0.27      5.77 o 
  -4   1  13       29.03       25.48      6.01 o 
  -3   1  13       59.89       50.90     13.53 o 
  -2   1  13        1.54        4.51      5.32 o 
  -1   1  13      109.97       99.41     10.48 o 
   0   1  13        1.65       11.10     10.52 o 
   1   1  13       10.09        1.85      6.85 o 
   2   1  13        1.98       -0.55      7.52 o 
   3   1  13       35.95       59.14     12.51 o 
   4   1  13        1.22       11.77     12.19 o 
   5   1  13        0.34       -0.17     14.09 o 
   6   1  13        1.70       -9.77     14.88 o 
  -8   2  13        3.24       19.54     21.26 o 
  -7   2  13       38.13       18.90     10.24 o 
  -6   2  13       23.15       17.61      7.22 o 
  -5   2  13      431.67      471.68     46.08 o 
  -4   2  13        2.71       -1.50      5.32 o 
  -3   2  13       12.05        3.76      5.32 o 
  -2   2  13      131.70      117.81     11.13 o 
  -1   2  13      445.48      493.76     37.25 o 
   0   2  13       20.95        9.37     22.55 o 
   1   2  13        3.52       -5.78      6.85 o 
   2   2  13       86.33       82.74     13.82 o 
   3   2  13       81.45       93.67     20.30 o 
   4   2  13       48.58       56.56     20.55 o 
   5   2  13       19.41       20.85     15.84 o 
   6   2  13       64.34       72.27     17.70 o 
  -8   3  13        3.33       -2.26     17.01 o 
  -7   3  13        2.14       10.31     10.82 o 
  -6   3  13       10.50       19.64      8.31 o 
  -5   3  13        5.41       10.90      6.12 o 
  -4   3  13      210.02      206.07     21.33 o 
  -3   3  13        1.29       -4.70      4.70 o 
  -2   3  13        2.90        2.67      4.70 o 
  -1   3  13        4.64        9.35      4.70 o 
   0   3  13        2.40        7.85      4.70 o 
   1   3  13       86.25       75.08     11.13 o 
   2   3  13        4.59        7.85     16.54 o 
   3   3  13        6.63       -3.32      9.77 o 
   4   3  13        0.08       10.98     19.54 o 
   5   3  13        0.74        1.40     14.77 o 
   6   3  13        1.64       13.72     16.61 o 
  -8   4  13        2.28      -19.54     21.05 o 
  -7   4  13        0.00       -3.08     12.78 o 
  -6   4  13       38.11       40.19     11.55 o 
  -5   4  13       91.44       83.55     11.92 o 
  -4   4  13        1.45       -2.13      6.12 o 
  -3   4  13       38.81       30.37      6.38 o 
  -2   4  13      305.27      310.59     22.27 o 
  -1   4  13       24.99       18.91      4.70 o 
   0   4  13       91.11      107.95     10.63 o 
   1   4  13       32.28       22.77      6.57 o 
   2   4  13       75.75       55.17     12.76 o 
   3   4  13       20.67       13.16      9.27 o 
   4   4  13        9.99        3.01     14.79 o 
   5   4  13       25.89        0.34     17.61 o 
   6   4  13        2.78       25.53     26.35 o 
  -8   5  13        0.24       -8.69     23.83 o 
  -7   5  13        1.12       25.25     19.75 o 
  -6   5  13        3.17        3.22      9.02 o 
  -5   5  13       71.43       53.23     13.01 o 
  -4   5  13       45.62       46.57      8.88 o 
  -3   5  13        1.05       -3.24     12.78 o 
  -2   5  13       79.35       79.28      8.99 o 
  -1   5  13      124.73      126.57     24.82 o 
   0   5  13       50.75       44.58      7.51 o 
   1   5  13       60.53       58.45     11.38 o 
   2   5  13       34.84       16.54     11.70 o 
   3   5  13       15.87       15.14     13.14 o 
   4   5  13       17.66       17.78     15.46 o 
   5   5  13        0.13        0.19     26.31 o 
  -7   6  13        0.25       -5.95     11.79 o 
  -6   6  13       63.30       60.29     21.14 o 
  -5   6  13        3.60        2.07      8.31 o 
  -4   6  13        2.86       -7.41      8.27 o 
  -3   6  13       43.64       25.00      7.51 o 
  -2   6  13      101.01       88.41     12.63 o 
  -1   6  13       78.30       77.17     13.70 o 
   0   6  13       38.30       59.15     21.05 o 
   1   6  13        0.02       15.33     10.01 o 
   2   6  13        8.82       26.95     12.96 o 
   3   6  13        0.00        5.62     12.19 o 
   4   6  13        8.54       -8.82     14.31 o 
   5   6  13       31.55       43.26     19.13 o 
  -7   7  13       13.39       47.01     15.23 o 
  -6   7  13        0.64       21.10     14.32 o 
  -5   7  13       22.67       25.68     12.75 o 
  -4   7  13        9.11        3.42      8.88 o 
  -3   7  13       10.74       11.53      7.02 o 
  -2   7  13       59.58       57.14     13.01 o 
  -1   7  13      318.99      314.41     45.72 o 
   0   7  13        0.02        3.01      9.02 o 
   1   7  13       54.61       68.00     18.79 o 
   2   7  13        2.41       -3.29     10.24 o 
   3   7  13        3.83       -6.17     18.04 o 
   4   7  13        0.08      -13.75     18.69 o 
   5   7  13       22.88       36.08     43.60 o 
  -6   8  13       16.87       12.89     18.79 o 
  -5   8  13        1.07       24.11     14.32 o 
  -4   8  13      104.98      100.34     35.74 o 
  -3   8  13       26.07        5.01      7.92 o 
  -2   8  13        8.57        4.89      9.02 o 
  -1   8  13      193.42      196.33     50.96 o 
   0   8  13       35.12       22.34     11.13 o 
   1   8  13        0.75        2.41     10.47 o 
   2   8  13       74.22       77.47     28.11 o 
   3   8  13        2.27        6.24     15.03 o 
   4   8  13        9.14      -10.67     20.94 o 
  -6   9  13        0.83        1.63     12.62 o 
  -5   9  13        4.67        4.51     11.69 o 
  -4   9  13        9.74       12.08     15.25 o 
  -3   9  13       37.12       26.37     14.77 o 
  -2   9  13        5.23        1.78     15.03 o 
  -1   9  13        7.55       -0.57     11.12 o 
   0   9  13       23.81       23.49     17.29 o 
   1   9  13       69.03       71.57     27.58 o 
   2   9  13       24.12       46.32     20.30 o 
   3   9  13        0.03      -19.12     19.12 o 
   4   9  13        0.04      -25.43     30.07 o 
  -5  10  13       47.10       61.98     16.91 o 
  -4  10  13       56.07       75.91     45.83 o 
  -3  10  13        8.65        3.01     16.54 o 
  -2  10  13        0.43       14.47     21.05 o 
  -1  10  13       20.52       32.85     23.30 o 
   0  10  13        1.99       -0.21     10.82 o 
   1  10  13        1.18      -14.32     14.32 o 
   2  10  13        0.78       -6.77     14.88 o 
   3  10  13       13.49       41.30     15.84 o 
  -4  11  13        1.54        9.48     13.70 o 
  -3  11  13       22.56      -22.05     22.05 o 
  -2  11  13        7.80       23.50     39.09 o 
  -1  11  13        3.38       -8.79     12.75 o 
   0  11  13        7.79        1.13     18.04 o 
   1  11  13        7.67       -0.57     15.17 o 
   2  11  13        5.01       26.67     19.54 o 
  -3  12  13        8.13       -5.33     25.56 o 
  -2  12  13        1.64        8.75     11.12 o 
  -1  12  13       31.44       30.95     14.74 o 
   0  12  13        0.84       42.47     16.54 o 
   1  12  13        0.10      -16.49     28.56 o 
  -8   0  14       68.83       67.67     31.58 o 
  -6   0  14       40.12       31.58     16.54 o 
  -4   0  14       33.88       18.04      9.02 o 
  -2   0  14       57.52       72.18     18.04 o 
   0   0  14       16.45       13.53     13.53 o 
   2   0  14       34.78       46.61     18.04 o 
   4   0  14        0.91      -12.03     18.04 o 
  -7   1  14       34.91       57.91     32.91 o 
  -6   1  14       35.82       37.59     12.51 o 
  -5   1  14        1.52       -3.01      7.52 o 
  -4   1  14        9.32        7.95      7.52 o 
  -3   1  14       10.21        9.37      6.85 o 
  -2   1  14       20.67       24.06      8.51 o 
  -1   1  14      130.64      145.07     20.56 o 
   0   1  14       95.91      102.06     19.05 o 
   1   1  14        6.76       34.81     13.70 o 
   2   1  14       25.13       24.70     11.28 o 
   3   1  14        7.01       21.36     14.74 o 
   4   1  14        8.78        7.80     16.61 o 
   5   1  14        0.41       -6.15     16.91 o 
  -7   2  14       13.21       -9.54     18.58 o 
  -6   2  14       24.56       19.40     10.47 o 
  -5   2  14       30.59       45.48     11.55 o 
  -4   2  14      201.10      220.66     24.85 o 
  -3   2  14       21.08       23.68      8.31 o 
  -2   2  14      215.93      220.41     28.18 o 
  -1   2  14        0.01       -2.91      7.92 o 
   0   2  14       14.23       -8.12     10.52 o 
   1   2  14       34.03       32.08     14.28 o 
   2   2  14      121.46      106.83     33.97 o 
   3   2  14       82.40       88.86     36.58 o 
   4   2  14        0.82      -24.81     24.81 o 
   5   2  14       25.25       12.03     14.88 o 
  -7   3  14       21.25        6.52     16.54 o 
  -6   3  14        6.38        8.38     10.24 o 
  -5   3  14      153.76      169.55     33.49 o 
  -4   3  14       18.75        9.02      7.22 o 
  -3   3  14       51.66       47.67      9.73 o 
  -2   3  14       10.23       12.61      6.85 o 
  -1   3  14        0.37        2.08      6.85 o 
   0   3  14        3.17       11.48      7.52 o 
   1   3  14        3.06        0.00      9.57 o 
   2   3  14        0.69        9.29     11.55 o 
   3   3  14      194.29      228.02     76.24 o 
   4   3  14        0.04       -7.69     15.84 o 
   5   3  14        5.69      -21.26     21.26 o 
  -7   4  14       20.36      -18.79     18.79 o 
  -6   4  14        6.83       -6.01     15.03 o 
  -5   4  14       71.43       56.10     20.55 o 
  -4   4  14       63.90       58.13     16.91 o 
  -3   4  14        0.04       -5.77      5.77 o 
  -2   4  14       16.30       19.55      7.52 o 
  -1   4  14       17.50        7.52      6.38 o 
   0   4  14        0.69        2.00     12.03 o 
   1   4  14       11.62        0.30      7.51 o 
   2   4  14      216.35      255.86     71.46 o 
   3   4  14        0.42      -12.19     14.77 o 
   4   4  14        6.32      -10.56     18.63 o 
   5   4  14        0.84       37.72     27.81 o 
  -7   5  14        0.35       -1.22     16.26 o 
  -6   5  14       29.89       36.16     20.12 o 
  -5   5  14      107.44       49.43     31.58 o 
  -4   5  14        0.96       17.33     10.24 o 
  -3   5  14      367.34      350.96     82.02 o 
  -2   5  14       13.49        8.14      6.94 o 
  -1   5  14       20.75       16.84      7.51 o 
   0   5  14        1.08        3.01     24.81 o 
   1   5  14        8.73      -10.29     13.70 o 
   2   5  14       14.86       20.20     15.53 o 
   3   5  14       28.32       27.94     32.33 o 
   4   5  14        0.53        4.59     17.61 o 
   5   5  14        6.34        7.73     33.37 o 
  -6   6  14        0.08       14.01     14.77 o 
  -5   6  14       22.95       40.09     18.35 o 
  -4   6  14       13.61       -6.77      9.27 o 
  -3   6  14        7.95        6.09      9.27 o 
  -2   6  14       90.60       90.53     21.66 o 
  -1   6  14      348.10      356.00     90.86 o 
   0   6  14       12.61       -0.87     10.06 o 
   1   6  14       16.63       14.03     14.09 o 
   2   6  14       20.25        3.56     14.32 o 
   3   6  14       31.90        5.26     17.01 o 
   4   6  14        1.30       -7.16     17.24 o 
  -6   7  14       11.70       18.53     16.62 o 
  -5   7  14        1.41       -3.27     14.11 o 
  -4   7  14        2.56       -2.82     11.60 o 
  -3   7  14       26.90       24.81     14.31 o 
  -2   7  14       67.31       51.13     17.33 o 
  -1   7  14      144.05      126.54     33.92 o 
   0   7  14       22.18       27.41     13.34 o 
   1   7  14       23.47        4.76     12.63 o 
   2   7  14       79.71       97.96     39.70 o 
   3   7  14       13.01      -15.48     17.24 o 
   4   7  14        0.75      -38.34     38.34 o 
  -6   8  14        0.17      -16.39     16.39 o 
  -5   8  14       14.30       -3.74     12.88 o 
  -4   8  14       72.63       52.63     33.83 o 
  -3   8  14        0.80       -2.28     14.32 o 
  -2   8  14        6.25        5.58     10.82 o 
  -1   8  14      151.82      137.32     47.30 o 
   0   8  14       16.04        2.69     12.63 o 
   1   8  14      201.53      246.82     91.38 o 
   2   8  14        4.47       -6.74     15.17 o 
   3   8  14       13.52       25.79     19.12 o 
  -5   9  14        0.13       13.44     18.58 o 
  -4   9  14        9.73       39.94     28.53 o 
  -3   9  14        2.17       -1.50     15.84 o 
  -2   9  14        1.08        7.27     12.62 o 
  -1   9  14        0.15       15.79     13.82 o 
   0   9  14        2.10       -4.81     18.04 o 
   1   9  14        2.61       -7.03     17.70 o 
   2   9  14       29.74       19.01     16.25 o 
   3   9  14        0.10       -8.92     16.54 o 
  -4  10  14        6.26      -12.41     20.71 o 
  -3  10  14        1.29      -15.13     29.32 o 
  -2  10  14       26.00       19.33     18.58 o 
  -1  10  14        4.18       10.29     24.81 o 
   0  10  14        1.93       13.53     17.32 o 
   1  10  14        2.77       -6.50     15.25 o 
   2  10  14        3.37      -17.01     17.01 o 
  -3  11  14        3.17        6.70     17.32 o 
  -2  11  14       11.96       32.35     13.63 o 
  -1  11  14        2.72       -5.37     13.88 o 
   0  11  14        1.84      -21.80     21.80 o 
  -7   0  15       12.88        6.01     22.55 o 
  -5   0  15       41.30       15.04     15.04 o 
  -3   0  15        0.22        7.52     15.03 o 
  -1   0  15        0.15        1.50     10.52 o 
   1   0  15       16.03       30.07     24.06 o 
   3   0  15        2.70      -16.54     22.55 o 
  -7   1  15        2.30        3.83     20.94 o 
  -6   1  15        1.94       -6.01     14.09 o 
  -5   1  15       33.53       26.37     36.09 o 
  -4   1  15       16.38       14.50      9.02 o 
  -3   1  15        5.60       -2.91      9.77 o 
  -2   1  15        2.56       -2.26      7.44 o 
  -1   1  15       19.82       27.06     11.55 o 
   0   1  15        7.68        2.29     11.38 o 
   1   1  15        6.85        1.00     11.12 o 
   2   1  15        1.97        3.29     16.61 o 
   3   1  15        6.01      -19.47     19.47 o 
   4   1  15        9.32      -10.02     22.55 o 
  -7   2  15        8.05       15.70     27.26 o 
  -6   2  15       13.24       12.14     24.81 o 
  -5   2  15        9.57       21.05     12.76 o 
  -4   2  15       19.38       14.28      9.57 o 
  -3   2  15      100.60       93.07     19.65 o 
  -2   2  15       60.70       52.21     15.39 o 
  -1   2  15        6.05       -8.99      8.99 o 
   0   2  15       75.19       35.95     16.91 o 
   1   2  15        2.91      -15.03     15.03 o 
   2   2  15        0.93       -4.81     18.04 o 
   3   2  15       13.94       25.96     21.65 o 
   4   2  15        6.84        5.34     25.90 o 
  -6   3  15        3.00        9.02     18.04 o 
  -5   3  15        4.24        9.02     21.05 o 
  -4   3  15       59.38       61.71     20.64 o 
  -3   3  15       12.87       17.25      8.99 o 
  -2   3  15       43.64       17.60     17.29 o 
  -1   3  15       72.78       61.07     17.76 o 
   0   3  15       20.24       13.32     26.31 o 
   1   3  15        0.27        9.02     14.88 o 
   2   3  15      130.08      129.94     50.92 o 
   3   3  15       21.40       23.92     22.40 o 
   4   3  15        6.52       22.37     25.57 o 
  -6   4  15        0.59      -13.36     14.09 o 
  -5   4  15       27.29       29.86     18.58 o 
  -4   4  15       18.31       13.70     13.63 o 
  -3   4  15        3.39       -8.87      9.77 o 
  -2   4  15        6.39       -3.68      7.02 o 
  -1   4  15       26.80       22.78     21.80 o 
   0   4  15        8.44       -4.41     14.11 o 
   1   4  15        4.42       -9.90     16.54 o 
   2   4  15       23.51       30.40     19.48 o 
   3   4  15       88.05       72.33     39.84 o 
   4   4  15        0.34      -25.57     25.57 o 
  -6   5  15        0.37      -13.89     18.04 o 
  -5   5  15       70.55       59.71     29.84 o 
  -4   5  15       11.70       19.12     13.88 o 
  -3   5  15        2.16       -2.69      9.09 o 
  -2   5  15       17.70       15.67     17.29 o 
  -1   5  15        0.02       -7.75     10.06 o 
   0   5  15       26.09       20.52     16.25 o 
   1   5  15        0.05        9.20     16.54 o 
   2   5  15       94.98       96.19     50.91 o 
   3   5  15        0.44        3.11     15.84 o 
  -5   6  15       10.85        6.62     12.51 o 
  -4   6  15        8.22       30.82     20.20 o 
  -3   6  15        0.67        4.79     14.32 o 
  -2   6  15       50.66       51.12     24.45 o 
  -1   6  15       24.03       44.25     19.65 o 
   0   6  15        2.09        2.95     14.32 o 
   1   6  15        6.96       -7.68     13.63 o 
   2   6  15       63.60       50.17     31.06 o 
   3   6  15        2.62       37.08     17.52 o 
  -5   7  15       31.83       37.24     18.37 o 
  -4   7  15        1.92        8.10     15.84 o 
  -3   7  15       16.81       20.84     23.30 o 
  -2   7  15        1.73       12.03     12.23 o 
  -1   7  15       74.73       75.35     28.65 o 
   0   7  15       54.11       61.58     33.38 o 
   1   7  15       14.12        6.01     14.32 o 
   2   7  15        9.84        4.25     15.39 o 
  -4   8  15       20.58        2.38     15.39 o 
  -3   8  15       28.06       12.92     24.56 o 
  -2   8  15        0.74      -13.53     14.88 o 
  -1   8  15       40.12       43.93     26.29 o 
   0   8  15       23.62       49.51     28.90 o 
   1   8  15        0.04        1.66     14.77 o 
   2   8  15        1.50       17.77     17.52 o 
  -3   9  15        3.24       30.00     22.76 o 
  -2   9  15      104.06       98.00     17.52 o 
  -1   9  15        0.80        3.38     15.79 o 
   0   9  15        0.92       -5.96     14.77 o 
   1   9  15       19.83       24.74     17.33 o 
  -6   0  16       17.23       31.57     24.06 o 
  -4   0  16       19.09       48.11     42.10 o 
  -2   0  16      282.04      296.43    126.40 o 
   0   0  16        4.99        1.50     13.53 o 
   2   0  16      235.69      362.58    362.58 o 
  -6   1  16        5.60       -8.42     15.03 o 
  -5   1  16       51.80       12.21     13.26 o 
  -4   1  16        3.14        0.19     16.61 o 
  -3   1  16        2.37      -14.43     14.43 o 
  -2   1  16       21.25       21.69     14.43 o 
  -1   1  16        2.26       11.28     15.95 o 
   0   1  16        3.93       -7.85     19.05 o 
   1   1  16        5.64        1.09     17.32 o 
   2   1  16       36.21       32.67     26.67 o 
   3   1  16        1.58        8.99     22.69 o 
  -5   2  16        2.86       16.15     11.92 o 
  -4   2  16        3.16       15.50     16.13 o 
  -3   2  16       10.29       11.64     19.55 o 
  -2   2  16        3.29       -1.79      9.88 o 
  -1   2  16        0.31        5.06     15.66 o 
   0   2  16        0.00        7.34     17.98 o 
   1   2  16       18.38       65.56     37.19 o 
   2   2  16        8.55       -5.22     19.87 o 
   3   2  16        0.65      -26.97     26.97 o 
  -5   3  16       11.08       10.41     13.70 o 
  -4   3  16        0.46       16.54     15.84 o 
  -3   3  16      124.40      131.58     63.07 o 
  -2   3  16       10.37        2.63     12.62 o 
  -1   3  16        8.51        5.71     27.81 o 
   0   3  16        0.05       -0.75     17.01 o 
   1   3  16        0.18      -19.34     19.34 o 
   2   3  16        0.95        2.92     17.24 o 
   3   3  16       20.25        1.70     24.97 o 
  -5   4  16        2.05      -15.03     15.03 o 
  -4   4  16       38.91       36.56     24.56 o 
  -3   4  16        1.26       10.34     24.81 o 
  -2   4  16       58.52       71.00     38.95 o 
  -1   4  16        0.00        0.75     17.01 o 
   0   4  16       48.26       72.41     39.02 o 
   1   4  16       21.94       14.46     30.07 o 
   2   4  16        7.48       11.98     16.25 o 
  -5   5  16       46.25       53.83     22.52 o 
  -4   5  16        5.49       25.09     15.39 o 
  -3   5  16        6.98       16.09     19.47 o 
  -2   5  16       45.88       35.60     24.76 o 
  -1   5  16       16.66       34.85     28.88 o 
   0   5  16        5.20       26.53     23.30 o 
   1   5  16        5.78      -13.29     20.11 o 
   2   5  16       19.68       12.11     36.08 o 
  -4   6  16        0.86      -12.72     19.12 o 
  -3   6  16        1.53      -15.03     15.84 o 
  -2   6  16        0.64       29.23     26.64 o 
  -1   6  16       25.35       31.47     22.84 o 
   0   6  16        1.06       10.48     28.56 o 
   1   6  16       65.77       73.34     20.71 o 
  -3   7  16        0.00        6.99     21.18 o 
  -2   7  16        9.82       -2.96     19.54 o 
  -1   7  16        0.25      -18.04     18.04 o 
   0   7  16        2.37       40.68     17.24 o 
  -3   0  17       82.41       63.16     39.10 o 
  -1   0  17        0.25      -37.59     37.59 o 
   1   0  17       31.43       21.05     36.09 o 
  -4   1  17        0.04       15.75     20.49 o 
  -3   1  17       85.02       57.90     35.34 o 
  -2   1  17        0.72      -17.22     17.52 o 
  -1   1  17       21.00        6.31     20.55 o 
   0   1  17        0.54      -16.45     16.45 o 
   1   1  17        3.75      -27.80     27.80 o 
  -4   2  17        4.05       -1.99     19.65 o 
  -3   2  17       27.81       19.77     17.52 o 
  -2   2  17        1.10       14.73     18.58 o 
  -1   2  17        1.09      -10.79     17.98 o 
   0   2  17        0.48        1.67     21.06 o 
   1   2  17       31.41       10.40     19.05 o 
  -3   3  17        0.76       51.42     23.32 o 
  -2   3  17       32.18       42.54     30.82 o 
  -1   3  17       12.44       -5.58     33.83 o 
   0   3  17       15.96       31.57     21.26 o 
   1   3  17       30.59       52.77     21.78 o 
  -3   4  17        0.02        2.06     19.86 o 
  -2   4  17        0.02      -23.36     23.36 o 
  -1   4  17       56.71       41.36     34.45 o 
   0   4  17        3.78       32.00     27.06 o 
  -2   5  17        0.90       -8.21     21.62 o 
  -1   5  17        2.38      -22.84     22.84 o 
                                                 
